# Supplementary material for: A Rare De Novo RAI1 Gene Mutation Affecting BDNF-Enhancer-Driven Transcription Activity Associated with Autism and Atypical Smith-Magenis Syndrome Presentation
Source: Biology (Basel). 2018 May 24;7(2):31. doi: 10.3390/biology7020031 (PMC6023015; doi:10.3390/biology7020031)
Supplement: Supplementary file 1 [file biology-07-00031-s001.zip]

Archive with 4 entries (3 files):
- Table S1-S3 05182018/
- Table S1-S3 05182018/Table S1 05112018.docx
- Table S1-S3 05182018/Table S2A and S2Br 05152018.xlsx
- Table S1-S3 05182018/Table S3 05112018.xlsx
