# Supplementary material for: A Rare De Novo RAI1 Gene Mutation Affecting BDNF-Enhancer-Driven Transcription Activity Associated with Autism and Atypical Smith-Magenis Syndrome Presentation
Source: Biology (Basel). 2018 May 24;7(2):31. doi: 10.3390/biology7020031 (PMC6023015; doi:10.3390/biology7020031)
Supplement: Supplementary file 1 [file biology-07-00031-s001.zip › Table S1-S3 05182018/Table S3 05112018.xlsx]

## Sheet: Header_info
Header Information:
GeneName	RefGene name
logFC	Log2(Fold-Change)
lfcSE	Standard error of Log2(Fold-Change)
pvalue	P-value
padj	FDR corrected p-value
<Sample ID>	Normalized expression value for the specific <SampleID>
Proband	Patient Sample with unclassical Smith-Magenis Syndrome presentation
Control 1-9	Normal control samples

## Sheet: DESEQ2
Gene	log2FoldChange	pvalue	padj	Control 1	Control 2	Control 3	Control 4	Control 5	Control 6	Control 7	Control 8	Control 9	Proband
GNG12	1.71971	4.81e-09	5.02e-05	3	2	6	2	21	1	9	4	8	98
HCP5	1.61743	3.37e-07	0.00175702	30	32	12	21	40	18	13	23	64	160
GGACT	1.35254	1.74e-08	0.000120784	30	25	23	36	201	33	49	57	114	135
HAPLN3	1.2699	2.34e-05	0.04442	19	17	6	13	27	18	202	24	46	70
ICOS	1.22824	2.58e-09	5.02e-05	5	1	1	19	5	220	13	23	0	411
TRIM26	0.991872	1.6e-05	0.0371298	0	2	0	65	2	4	24	2	21	83
PKHD1L1	-0.998016	8.08e-07	0.00246658	213	210	169	207	416	284	284	382	655	136
DST	-1.10929	5.29e-07	0.00220955	5093	4065	4488	3711	10053	5672	7699	8947	19656	2850
CCZ1	-1.31303	2.33e-05	0.04442	126	99	122	241	384	138	162	118	563	38
MTRNR2L8	-1.31958	2.83e-06	0.00738933	236	148	131	199	10919	280	270	191	494	69
PTCH1	-1.55986	8.27e-07	0.00246658	97	96	53	98	137	169	144	129	148	11
GTF2IP23	-1.28708	3.48e-05	0.0604711	36	24	32	29	47	37	40	39	107	8
SH2D1A	0.846399	4.63e-05	0.0743849	2	3	8	6	1	1	2	0	0	58
PRKCQ	1.03555	0.000117993	0.163304	0	1	1	2	5	4	1	4	4	21
BMS1P20	0.799967	0.000128992	0.163304	267	273	223	291	583	240	394	398	1187	721
CACNA1S	0.609179	0.000131738	0.163304	0	0	0	1	1	0	0	0	2	10
SLC25A6	1.19554	0.000132959	0.163304	40	63	24	65	173	61	62	54	279	277
ACSL5	-0.583959	0.000150304	0.174353	725	535	488	665	1355	664	954	971	2106	570
PLEKHH2	0.996436	0.000181808	0.196401	0	6	5	11	4	3	1	4	10	44
BTN3A2	-1.0921	0.000193762	0.196401	1955	1520	1476	1044	3502	2033	2329	2245	2900	693
SLC9A9	-1.18965	0.00019825	0.196401	89	95	70	73	181	188	165	87	148	18
CROCCP2	1.09772	0.000220897	0.196401	55	109	78	95	144	86	154	248	358	393
SNORA48	-0.903564	0.000226193	0.196401	1783	1698	1146	1495	3447	1951	1857	1681	6121	1004
NEUROG3	0.65862	0.000227989	0.196401	0	0	0	1	0	0	1	2	2	11
KIFC1	1.14903	0.000235154	0.196401	4	6	9	3	39	7	16	13	26	66
ATP2A1	1.05145	0.000284297	0.228312	18	16	19	24	42	35	29	47	66	84
GCNT1	-1.08104	0.000351807	0.272064	300	282	240	211	644	386	256	498	472	111
FBXO16	-1.00784	0.000434997	0.324384	55	38	36	47	76	37	56	67	129	21
TSPAN3	-0.784687	0.000572383	0.405111	317	415	287	443	884	404	736	596	1262	292
LINC01006	0.572591	0.000582056	0.405111	0	1	0	1	0	1	0	0	1	9
HMOX1	1.08674	0.000688907	0.464012	112	111	97	145	171	59	391	284	951	837
KIAA1549L	-1.06579	0.000866448	0.549421	62	126	91	83	189	166	361	139	387	30
TTC39B	-1.06405	0.000868338	0.549421	48	21	33	39	185	33	126	58	206	7
C6orf203	-0.801816	0.000904313	0.555354	77	67	50	67	135	75	99	101	213	47
TAP2	-1.05224	0.00100801	0.601352	87	76	44	73	75	59	193	58	133	11
DRAM2	-0.659508	0.00114945	0.666683	1734	1391	1446	1592	2742	1522	2518	2764	4823	1304
FAM57A	-0.783896	0.00118954	0.671285	210	144	128	198	393	224	289	321	439	130
FARS2	-0.766911	0.00130274	0.705524	101	96	83	113	190	160	165	181	332	79
ETS2	-0.919853	0.00135996	0.705524	27	37	28	38	86	48	171	56	142	21
SNORD116-21	-0.939232	0.00136561	0.705524	39	43	28	44	98	42	67	53	109	21
COL5A1	-0.998001	0.00140851	0.705524	376	150	88	451	163	173	167	382	231	3
ADTRP	0.981914	0.00147082	0.705524	28	47	24	53	78	8	39	36	25	186
CNTNAP1	-0.901938	0.00147227	0.705524	164	283	194	277	359	292	350	318	535	129
LINC01602	0.345032	0.00148737	0.705524	0	0	0	0	0	0	1	0	0	7
RCAN3	0.987538	0.00152053	0.705524	40	13	13	21	44	15	14	12	20	101
INE1	-1.0008	0.00160033	0.726412	14	9	8	9	25	18	12	17	28	1
MAP3K13	-0.764347	0.00173776	0.742746	373	302	311	339	567	308	439	371	1068	227
ATP11A	-0.674305	0.00174169	0.742746	295	296	244	301	561	377	464	406	829	237
HLCS	-0.770729	0.00174303	0.742746	207	174	106	200	394	223	305	277	457	130
CCDC126	0.831092	0.00178427	0.745109	99	75	62	75	241	67	118	182	290	253
ABCD2	-0.7925	0.00187567	0.767922	157	205	130	148	259	218	231	277	489	114
ITK	-0.983569	0.00210964	0.823105	15	7	9	12	32	16	23	40	60	3
DUSP22	-0.655862	0.00213187	0.823105	1883	1440	1238	1401	2453	1644	1751	2370	4726	1196
ZFP1	-0.678286	0.00214591	0.823105	200	233	125	204	434	200	304	285	751	161
HIST1H1D	-0.699451	0.00218142	0.823105	3637	4011	2457	4512	8561	5327	4879	5299	10237	2957
SLC9B2	-0.710989	0.00224565	0.823105	258	261	248	274	597	365	321	422	727	208
LOC105376575	-0.923915	0.00228757	0.823105	29	31	30	31	76	57	41	52	100	17
SNX30	-0.808304	0.00232488	0.823105	156	269	209	221	433	294	265	397	653	150
NLRP1	0.746589	0.00232583	0.823105	838	552	576	760	1607	820	1005	1962	3105	2079
FRRS1	-0.692253	0.0024513	0.829246	310	242	231	373	596	463	533	516	919	252
SNORA54	-0.792394	0.00245327	0.829246	144	136	109	166	339	238	230	253	854	117
EPAS1	0.969979	0.00246232	0.829246	35	19	18	20	64	13	48	94	80	131
PNMAL2	0.367605	0.00250856	0.83141	1	0	0	0	0	0	0	0	1	6
ZNF470	-0.870381	0.00261947	0.854603	137	140	68	181	169	144	161	186	308	69
ABCC4	-0.732519	0.00277898	0.892693	1007	1041	845	997	1854	1110	1869	1650	2340	751
DARS2	-0.540528	0.00296574	0.938253	579	475	370	545	1250	575	658	881	1546	476
CCDC163	0.944792	0.0030153	0.939693	21	31	44	19	41	50	59	78	135	149
CCDC85C	0.875763	0.00313821	0.959873	30	24	16	40	77	51	39	50	169	112
MT1E	0.736593	0.00320935	0.959873	6	1	1	18	9	5	13	2	92	72
MRPL24	-0.618011	0.00325645	0.959873	305	244	209	292	705	287	367	366	954	234
BRI3BP	-0.678069	0.00329229	0.959873	99	95	69	123	188	116	166	138	325	79
MAFIP	0.941006	0.00330991	0.959873	53	114	93	102	160	152	72	147	94	396
RBM26-AS1	0.746483	0.00355707	0.978087	54	33	28	49	81	40	70	85	178	118
MNDA	-0.787298	0.00362957	0.978087	672	388	322	641	1058	744	623	1188	1340	362
TRIM14	-0.762789	0.00367805	0.978087	428	326	421	494	1019	702	623	683	1092	319
LZIC	-0.666454	0.00394176	0.978087	282	265	202	268	657	272	371	311	1040	214
SCARNA28	-0.790409	0.00398196	0.978087	356	327	281	301	621	350	411	271	1199	205
TIMM10	-0.656972	0.00410768	0.978087	88	87	59	80	204	101	134	131	304	71
CTSZ	-0.851593	0.00415259	0.978087	641	789	536	901	1282	872	1772	806	1706	422
HRASLS2	-0.912404	0.00417086	0.978087	15	19	19	44	36	40	63	23	66	5
CRHR1-IT1-CRHR1	0.296889	0.00426606	0.978087	0	0	0	1	0	0	0	0	0	6
LOC100506985	0.659425	0.00443032	0.978087	7	1	3	1	10	1	3	3	0	24
ORMDL3	0.633074	0.00444698	0.978087	602	572	401	722	903	605	1009	790	2035	1329
FANCC	-0.789593	0.00445152	0.978087	65	70	55	62	111	87	133	91	226	45
CCHCR1	-0.8931	0.00447189	0.978087	39	24	25	54	73	9	24	104	154	4
CEPT1	-0.63751	0.00463478	0.978087	1535	1226	1162	1511	2006	1598	1740	2155	3582	1081
TMEM117	-0.778826	0.00481184	0.978087	77	77	67	73	208	106	145	157	200	57
NUDT7	-0.878604	0.00493626	0.978087	41	27	22	26	64	36	26	42	73	13
ZNF518B	0.500792	0.00501075	0.978087	485	443	339	569	1238	525	778	932	1629	1038
ZNF461	0.601691	0.00503749	0.978087	80	74	61	84	189	88	125	154	364	195
ZNF555	0.641458	0.00509232	0.978087	94	93	63	102	191	87	150	211	370	231
ZCCHC3	-0.608527	0.00514519	0.978087	271	234	172	255	497	229	285	292	756	192
LINC00649	0.764219	0.00520556	0.978087	7	6	12	17	51	7	6	9	3	69
GCGR	0.676879	0.0052776	0.978087	3	1	0	1	4	9	2	2	3	18
HIST1H4L	-0.697322	0.00538417	0.978087	285	270	172	260	588	478	348	501	926	218
ATP5O	-0.638314	0.00572789	0.978087	761	706	644	803	1941	770	1202	884	2406	624
PKP4	-0.683426	0.00575356	0.978087	313	289	230	403	768	336	380	364	841	233
PDCD11	-0.382671	0.00584405	0.978087	1137	1153	834	1176	2477	1271	1573	1750	4352	1209
MIR4269	0.31636	0.00600844	0.978087	0	0	0	1	0	0	0	0	1	5
PI4KA	-0.654685	0.0060221	0.978087	718	705	593	775	1378	1113	976	939	1975	578
LOC100996634	0.215672	0.00615921	0.978087	0	0	0	0	0	0	0	0	0	5
ZCCHC24	0.875573	0.00615982	0.978087	4	6	5	13	27	8	21	10	35	41
C15orf57	-0.578886	0.00632136	0.978087	251	243	213	228	565	289	365	335	1025	224
DOCK9-AS2	0.791634	0.00638501	0.978087	3	2	1	10	13	14	2	11	24	35
NPY6R	-0.863938	0.00642991	0.978087	27	33	30	24	47	27	35	25	74	11
KLHL25	0.797525	0.00658474	0.978087	40	37	36	32	63	23	62	67	168	114
ZNF37A	-0.484589	0.00661829	0.978087	677	628	583	753	1389	772	988	1029	1899	647
MIR548AR	0.869791	0.0066262	0.978087	9	16	13	18	16	8	9	17	59	51
LCP1	-0.537183	0.00671994	0.978087	18327	17771	13944	20537	43978	21117	20569	25988	53520	16378
PLA2G4A	-0.863911	0.00697358	0.978087	117	72	58	119	336	159	384	160	819	52
TAPT1-AS1	-0.862904	0.00700337	0.978087	21	26	24	23	36	29	28	38	38	8
GPR162	0.64845	0.0071031	0.978087	1	0	1	1	2	2	2	4	2	10
SNORA61	-0.671449	0.00712278	0.978087	99	100	95	146	176	96	142	197	390	84
OPRL1	0.860667	0.00719451	0.978087	6	5	4	10	14	11	19	17	29	34
MFSD14B	-0.619865	0.00730114	0.978087	502	585	541	677	1010	641	790	1196	2716	520
FARSB	-0.491584	0.00731386	0.978087	558	482	387	566	1262	590	659	720	1721	494
C7orf50	0.668297	0.00733408	0.978087	585	683	304	853	1335	767	1007	1160	2841	1654
GART	-0.583291	0.007379	0.978087	743	747	593	802	1992	820	1039	949	2327	654
SURF1	-0.555706	0.00751777	0.978087	179	134	143	168	344	179	261	224	597	148
MYT1	0.773334	0.0077208	0.978087	5	1	1	5	3	2	7	6	9	18
TNFSF11	-0.837157	0.00775727	0.978087	89	51	43	75	50	48	209	46	144	10
MOB3B	-0.844335	0.00775771	0.978087	46	24	4	32	53	22	45	78	82	6
FAM114A1	0.711361	0.00776098	0.978087	195	154	145	196	336	158	217	199	893	455
LOC642423	0.708142	0.00780003	0.978087	2	2	1	1	3	2	10	3	5	16
BCL7A	-0.851166	0.00789407	0.978087	219	185	227	226	418	476	469	356	209	80
LOC101927571	0.456083	0.00799103	0.978087	0	0	0	1	2	0	1	1	1	6
PRKCI	-0.728438	0.00808152	0.978087	174	155	167	161	287	169	268	211	871	123
FADS2	-0.692701	0.00825573	0.978087	1892	1968	1386	1945	4900	2945	1882	2830	5051	1431
LOC100130880	-0.834666	0.00841989	0.978087	28	17	10	21	26	10	13	15	46	3
TUBA1A	-0.783903	0.00844349	0.978087	169	375	156	327	415	230	387	461	628	151
KLHL23	0.644494	0.00847592	0.978087	1	0	1	1	3	1	4	6	3	12
EIF3K	-0.687983	0.00875384	0.978087	595	571	385	703	1238	431	731	566	1907	399
TADA3	0.425017	0.00879126	0.978087	335	353	233	362	730	461	495	610	1233	679
AKAP1	-0.455993	0.00885601	0.978087	268	253	240	332	601	385	466	474	1024	297
FCRL6	0.197065	0.00899616	0.978087	0	0	0	0	0	0	0	0	0	4
C5orf66-AS1	0.197065	0.00899616	0.978087	0	0	0	0	0	0	0	0	0	4
LYRM2	-0.520099	0.00899665	0.978087	268	228	219	320	622	268	362	361	974	247
HES1	-0.680951	0.00900703	0.978087	144	149	138	196	387	184	367	278	476	134
RGS13	0.73642	0.00920518	0.978087	3	4	6	3	14	1	3	24	26	35
PKNOX2	0.407557	0.00927614	0.978087	1	0	2	0	1	0	0	0	1	7
CHD7	-0.610444	0.00928263	0.978087	1018	1238	801	1023	1557	1143	1340	1380	2993	818
MYL4	0.765431	0.00929703	0.978087	5	4	2	3	3	5	3	6	5	17
CLCA3P	0.422563	0.00932374	0.978087	2	0	0	0	0	1	1	0	6	9
LOC284241	0.447219	0.00944275	0.978087	0	1	0	1	1	1	0	0	2	6
ALMS1-IT1	0.686794	0.00948053	0.978087	65	45	39	73	132	42	70	104	243	147
P2RX7	-0.803509	0.00954517	0.978087	75	75	99	121	301	226	181	154	283	63
AEBP1	0.829797	0.00956117	0.978087	139	101	43	72	167	226	89	161	662	433
MAP2K3	0.60429	0.00960555	0.978087	214	153	114	185	412	186	211	228	750	399
MRPL48	-0.537996	0.00976436	0.978087	207	176	179	225	480	208	378	345	702	196
GNL1	0.449709	0.00976786	0.978087	0	1	0	19	1	1	2	0	5	32
MTRNR2L2	-0.803544	0.00978403	0.978087	119	107	147	91	5052	159	132	93	357	60
PM20D2	-0.721621	0.00981124	0.978087	232	466	310	389	671	291	388	616	1095	238
BTN3A3	-0.663618	0.00981503	0.978087	585	493	494	648	1422	748	714	652	1424	435
LOC100506498	0.251621	0.00983308	0.978087	0	0	0	1	0	0	0	0	0	5
GPLD1	-0.797809	0.00990299	0.978087	69	80	63	48	148	107	77	71	163	36
SHPRH	-0.426153	0.00999292	0.978087	525	502	420	551	1072	678	629	851	1780	531
FASTKD1	-0.588624	0.0100087	0.978087	764	589	513	741	1575	693	734	859	1795	544
ELOVL6	-0.754634	0.0100154	0.978087	148	125	115	161	424	255	219	272	300	102
LYPLAL1-AS1	-0.772871	0.0102898	0.978087	12	6	2	9	11	4	13	16	27	0
C21orf2	0.691647	0.0103663	0.978087	102	112	62	114	177	175	159	247	482	302
NSMCE1	-0.585646	0.0105898	0.978087	280	270	232	322	447	280	330	329	882	222
THNSL1	-0.81221	0.0106273	0.978087	44	66	52	67	165	99	61	77	96	27
LYSMD4	0.552048	0.0106617	0.978087	79	62	63	80	166	102	143	143	309	181
KCNV2	0.789643	0.0107604	0.978087	3	3	1	5	7	4	9	11	22	22
ERP27	-0.764965	0.0108862	0.978087	6	6	16	16	15	10	5	17	28	0
GSTCD	-0.653643	0.010906	0.978087	224	161	180	167	447	225	244	272	470	146
ZCCHC7	-0.354517	0.0109251	0.978087	1274	1068	814	1276	2595	1205	1626	1793	3859	1237
BCL11B	0.251675	0.0109751	0.978087	0	1	0	0	0	0	0	0	0	5
TNFRSF1B	0.740082	0.0111096	0.978087	1688	768	653	1357	2336	1363	1110	2725	2951	3220
HUS1	-0.57579	0.011245	0.978087	180	129	100	172	327	160	215	195	436	126
MBOAT2	-0.763265	0.0113477	0.978087	108	109	126	136	313	263	305	221	356	92
DFNA5	-0.765472	0.0113597	0.978087	478	807	511	747	1913	1191	1338	800	1618	445
DDX24	0.441574	0.011704	0.978087	1994	1840	1537	2191	4298	1915	3522	3753	7687	4057
SEL1L3	0.62461	0.0117937	0.978087	1646	1409	1522	1637	2693	1262	2491	2789	4001	3593
MLKL	-0.760941	0.0118573	0.978087	106	93	71	111	264	157	218	160	191	66
OPRD1	0.184187	0.0118745	0.978087	0	0	0	0	0	0	0	0	0	3
TMPRSS11A	0.184187	0.0118745	0.978087	0	0	0	0	0	0	0	0	0	3
HPGD	0.184187	0.0118745	0.978087	0	0	0	0	0	0	0	0	0	3
CAP2	0.184187	0.0118745	0.978087	0	0	0	0	0	0	0	0	0	3
ATAT1	0.184187	0.0118745	0.978087	0	0	0	0	0	0	0	0	0	3
C6orf136	0.184187	0.0118745	0.978087	0	0	0	0	0	0	0	0	0	3
LINC01450	0.184187	0.0118745	0.978087	0	0	0	0	0	0	0	0	0	3
PAX4	0.184187	0.0118745	0.978087	0	0	0	0	0	0	0	0	0	3
LURAP1L-AS1	0.184187	0.0118745	0.978087	0	0	0	0	0	0	0	0	0	3
VCX	0.184187	0.0118745	0.978087	0	0	0	0	0	0	0	0	0	3
MIR325HG	0.184187	0.0118745	0.978087	0	0	0	0	0	0	0	0	0	3
PLCE1-AS1	0.184187	0.0118745	0.978087	0	0	0	0	0	0	0	0	0	3
KCTD14	0.184187	0.0118745	0.978087	0	0	0	0	0	0	0	0	0	3
CACNA1C-AS1	0.184187	0.0118745	0.978087	0	0	0	0	0	0	0	0	0	3
LOC101929241	0.184187	0.0118745	0.978087	0	0	0	0	0	0	0	0	0	3
PCSK6-AS1	0.184187	0.0118745	0.978087	0	0	0	0	0	0	0	0	0	3
ODF3L2	0.184187	0.0118745	0.978087	0	0	0	0	0	0	0	0	0	3
LOC644189	0.184187	0.0118745	0.978087	0	0	0	0	0	0	0	0	0	3
MIR6812	0.184187	0.0118745	0.978087	0	0	0	0	0	0	0	0	0	3
DPP3	-0.405191	0.0118951	0.978087	342	319	222	345	749	390	491	504	1210	345
ARHGAP27	0.800761	0.0119277	0.978087	14	2	9	8	12	6	13	17	24	34
SYTL3	0.766876	0.0119485	0.978087	122	66	49	132	151	128	160	307	343	328
PPP1R18	0.275709	0.0120052	0.978087	1	0	0	20	0	0	2	0	3	69
KNDC1	0.527452	0.0120162	0.978087	1	0	0	0	3	2	2	1	3	8
TAS2R4	-0.790509	0.0120795	0.978087	16	8	5	15	12	13	12	14	34	2
TRIM25	-0.384667	0.0121311	0.978087	1394	1354	999	1466	2991	1734	1884	2066	4303	1437
MRPL57	0.394211	0.0121843	0.978087	275	257	208	297	641	309	420	545	1083	546
HIST1H3I	-0.620747	0.0124781	0.978087	358	406	280	541	991	629	625	565	1170	348
VAMP7	0.626365	0.0125945	0.978087	4	2	1	32	13	3	6	3	17	45
KCTD12	-0.684697	0.0126141	0.978087	143	171	126	159	381	149	202	164	381	107
FKBP4	-0.577144	0.0127156	0.978087	919	826	640	1033	2372	933	1243	1068	2543	755
FZD3	-0.78912	0.0130408	0.978087	627	542	584	481	692	213	527	502	1206	211
NOMO3	-0.760017	0.0131107	0.978087	69	46	41	62	222	53	90	73	231	37
OCLN	-0.794222	0.0131679	0.978087	117	114	109	56	123	68	212	81	196	33
AJUBA	0.772324	0.0133679	0.978087	39	14	15	41	41	35	44	70	84	93
ARMC6	-0.57448	0.0134957	0.978087	205	181	125	218	470	247	315	362	1029	189
RNF141	0.563493	0.0135469	0.978087	310	260	258	295	566	249	342	613	920	629
DEAF1	-0.45674	0.0136328	0.978087	183	193	149	213	382	266	278	363	756	201
CLMN	-0.767549	0.0136472	0.978087	138	333	188	213	332	238	515	300	585	126
AATBC	0.752153	0.0137797	0.978087	32	15	31	42	51	30	33	55	151	94
WDR59	-0.490317	0.013883	0.978087	525	453	415	546	997	647	715	686	1405	469
MT1G	0.583041	0.0139559	0.978087	1	0	2	6	3	0	2	2	67	13
CDK19	-0.678462	0.0141169	0.978087	499	505	397	449	765	525	400	603	1022	308
SPATA13-AS1	0.416921	0.0141805	0.978087	0	2	1	1	0	1	0	0	1	7
ACTG1P17	-0.782992	0.0141863	0.978087	11	18	7	15	21	23	17	18	32	4
FBXO47	0.433437	0.0142116	0.978087	1	0	0	0	1	0	1	5	2	8
SLTM	-0.448827	0.014213	0.978087	909	862	637	982	1839	983	1112	1215	2440	832
LRP1	0.751227	0.0143529	0.978087	45	21	29	42	82	33	47	102	210	126
PMVK	-0.617767	0.0143791	0.978087	112	123	105	165	387	181	174	208	602	119
E2F4	0.462604	0.014454	0.978087	527	509	391	575	1062	603	804	1225	3457	1118
QRFP	0.526568	0.0144732	0.978087	1	1	0	0	2	1	2	1	3	7
C17orf107	0.778996	0.0148135	0.978087	8	5	10	11	12	8	19	32	225	42
MYO5A	-0.741622	0.0149332	0.978087	778	311	318	733	1151	463	1297	924	2873	373
TBCA	-0.524632	0.0149911	0.978087	419	408	314	513	1019	393	700	601	1264	388
ACSS2	-0.69538	0.0150733	0.978087	235	214	204	283	816	279	234	353	645	173
NPIPA1	0.734079	0.0151562	0.978087	65	22	39	39	82	48	64	112	134	133
TINAG	0.44341	0.0151952	0.978087	2	0	0	6	0	2	4	5	0	18
LOC101927481	0.532959	0.0152655	0.978087	1	0	2	0	3	0	2	3	10	11
THOC6	-0.57942	0.0153969	0.978087	106	90	77	129	227	145	141	130	365	90
FJX1	-0.749443	0.0155014	0.978087	7	7	8	7	21	16	23	27	89	2
UGGT1	-0.470458	0.0155238	0.978087	1320	1413	993	1408	2872	1466	1843	1845	3593	1248
BANF1	-0.708848	0.0156533	0.978087	178	206	168	249	585	286	316	202	479	141
IPO9	-0.328002	0.0156833	0.978087	781	761	593	805	1669	974	1086	1214	2647	861
LOC101928103	-0.773691	0.015697	0.978087	19	19	10	11	46	25	28	68	79	8
TMEM53	-0.76724	0.0157421	0.978087	13	24	19	21	53	26	29	27	52	10
TNKS2	0.398894	0.0157617	0.978087	955	729	687	907	2011	959	1149	1722	2924	1669
VGLL4	-0.582683	0.0158312	0.978087	441	418	326	499	968	416	517	540	1000	341
FUT11	-0.745318	0.0158538	0.978087	472	481	407	617	882	464	599	354	749	248
GTF2H2B	0.770436	0.0159336	0.978087	48	44	28	12	88	35	68	34	147	129
RORA	0.708763	0.0161169	0.978087	865	920	475	1182	1553	928	1015	1404	1288	2186
CEACAM1	-0.741835	0.0161467	0.978087	44	38	39	44	78	70	82	40	131	26
RABGAP1L	-0.663134	0.0162383	0.978087	3278	2787	3050	3199	7534	4244	2903	3818	7598	2271
PAICS	-0.544214	0.0162811	0.978087	2466	2085	1703	2611	5545	2149	2662	2725	6550	1926
HSPA1A	0.529507	0.016704	0.978087	12	4	1	0	46	2	2	2	15	44
SPSB3	0.645177	0.0167959	0.978087	178	188	146	201	360	240	419	461	1079	560
SNORD15B	-0.601517	0.0168789	0.978087	122	97	111	191	336	220	240	253	2049	128
ZNF692	-0.360412	0.0169022	0.978087	318	274	237	328	579	364	473	498	1120	331
LOC100134868	-0.706234	0.0170844	0.978087	5	11	1	9	15	5	10	11	40	0
NCR2	0.556707	0.0171874	0.978087	1	8	4	19	3	59	19	10	6	88
EIF4G3	-0.503307	0.0172916	0.978087	1439	1182	981	1326	2669	1354	2197	1712	3486	1175
THTPA	-0.608021	0.0173114	0.978087	108	113	92	115	219	174	147	153	314	91
PFKM	-0.306893	0.0173367	0.978087	1005	946	754	1088	2377	1131	1397	1636	3558	1139
LIN52	-0.524387	0.0173727	0.978087	95	117	88	122	224	113	158	150	375	98
MCPH1-AS1	-0.760899	0.0175417	0.978087	22	23	18	12	33	24	38	27	40	8
VAMP8	-0.622941	0.0178614	0.978087	145	131	124	169	337	182	228	154	395	115
IFI27L2	0.554529	0.0178754	0.978087	172	152	154	183	346	150	328	301	520	383
LOC101927814	0.688049	0.0179558	0.978087	4	1	3	3	9	3	14	3	21	22
CASZ1	0.666056	0.0180244	0.978087	53	57	33	62	72	66	108	112	229	149
SENP8	-0.750374	0.0180311	0.978087	42	71	60	48	100	71	58	63	94	26
SFXN4	-0.471365	0.0180861	0.978087	177	195	148	223	413	196	274	256	655	182
CDKAL1	-0.430062	0.0181126	0.978087	415	383	321	431	874	518	509	639	1181	403
VWA1	0.730296	0.0181603	0.978087	12	7	10	7	36	8	37	10	19	51
MIR4666A	0.16354	0.0182892	0.978087	0	0	0	0	0	0	0	0	0	2
LOC101927053	0.16354	0.0182892	0.978087	0	0	0	0	0	0	0	0	0	2
PRSS56	0.16354	0.0182892	0.978087	0	0	0	0	0	0	0	0	0	2
LOC101929064	0.16354	0.0182892	0.978087	0	0	0	0	0	0	0	0	0	2
UNC5A	0.16354	0.0182892	0.978087	0	0	0	0	0	0	0	0	0	2
LOC101928540	0.16354	0.0182892	0.978087	0	0	0	0	0	0	0	0	0	2
LINC00326	0.16354	0.0182892	0.978087	0	0	0	0	0	0	0	0	0	2
TCP10	0.16354	0.0182892	0.978087	0	0	0	0	0	0	0	0	0	2
HOXA-AS3	0.16354	0.0182892	0.978087	0	0	0	0	0	0	0	0	0	2
GTF2IP1	0.16354	0.0182892	0.978087	0	0	0	0	0	0	0	0	0	2
SEMA3E	0.16354	0.0182892	0.978087	0	0	0	0	0	0	0	0	0	2
TMEM213	0.16354	0.0182892	0.978087	0	0	0	0	0	0	0	0	0	2
IL33	0.16354	0.0182892	0.978087	0	0	0	0	0	0	0	0	0	2
LOC158435	0.16354	0.0182892	0.978087	0	0	0	0	0	0	0	0	0	2
NXF4	0.16354	0.0182892	0.978087	0	0	0	0	0	0	0	0	0	2
LRIT2	0.16354	0.0182892	0.978087	0	0	0	0	0	0	0	0	0	2
TMX2-CTNND1	0.16354	0.0182892	0.978087	0	0	0	0	0	0	0	0	0	2
ATP12A	0.16354	0.0182892	0.978087	0	0	0	0	0	0	0	0	0	2
LINC00548	0.16354	0.0182892	0.978087	0	0	0	0	0	0	0	0	0	2
LOC101929080	0.16354	0.0182892	0.978087	0	0	0	0	0	0	0	0	0	2
SNORD115-25	0.16354	0.0182892	0.978087	0	0	0	0	0	0	0	0	0	2
LOC145845	0.16354	0.0182892	0.978087	0	0	0	0	0	0	0	0	0	2
LINC00593	0.16354	0.0182892	0.978087	0	0	0	0	0	0	0	0	0	2
TEPP	0.16354	0.0182892	0.978087	0	0	0	0	0	0	0	0	0	2
SLC38A8	0.16354	0.0182892	0.978087	0	0	0	0	0	0	0	0	0	2
GUCY2D	0.16354	0.0182892	0.978087	0	0	0	0	0	0	0	0	0	2
MYH13	0.16354	0.0182892	0.978087	0	0	0	0	0	0	0	0	0	2
CPLX4	0.16354	0.0182892	0.978087	0	0	0	0	0	0	0	0	0	2
LGALS16	0.16354	0.0182892	0.978087	0	0	0	0	0	0	0	0	0	2
CST2	0.16354	0.0182892	0.978087	0	0	0	0	0	0	0	0	0	2
GATA5	0.16354	0.0182892	0.978087	0	0	0	0	0	0	0	0	0	2
AHSA1	-0.624869	0.0183286	0.978087	601	608	466	804	1773	744	1012	769	1498	508
MIR5692A1	0.206235	0.0185932	0.978087	0	0	0	0	0	0	0	0	2	4
MTMR14	0.454448	0.0186828	0.978087	302	335	249	341	672	331	425	524	1440	651
PEX11G	0.747959	0.0188187	0.978087	4	10	9	5	9	10	7	10	25	27
ZBTB4	0.42483	0.0189179	0.978087	539	520	397	574	1046	700	856	1156	1837	1093
NMT2	0.555085	0.0189407	0.978087	278	255	203	372	627	390	317	344	1018	621
MSC-AS1	-0.572846	0.0189871	0.978087	221	142	149	195	435	205	377	339	552	169
TFF1	0.311174	0.0191189	0.978087	1	1	0	0	0	0	0	0	2	5
PHYH	-0.730771	0.0192184	0.978087	74	72	57	81	194	65	90	71	116	38
RUVBL1	-0.424479	0.0192442	0.978087	367	328	291	419	819	438	457	694	1112	374
IDH2	-0.437832	0.0193163	0.978087	1666	1572	959	1950	3615	1794	2115	2296	5267	1569
GCSH	-0.709429	0.0193339	0.978087	62	52	55	51	147	43	117	67	259	39
ALG1L9P	0.744943	0.0194792	0.978087	5	6	5	4	8	8	10	8	16	21
RAPGEFL1	0.74553	0.0195493	0.978087	35	37	17	25	91	23	44	81	51	106
CST7	0.726771	0.0195702	0.978087	9	16	18	15	24	8	40	30	15	64
CAV2	0.55919	0.0198473	0.978087	3	1	6	16	27	3	25	5	1	49
LOC728739	-0.732476	0.0198982	0.978087	10	12	7	9	16	10	22	17	76	3
CD27	-0.690964	0.0201414	0.978087	217	211	322	333	685	440	275	475	678	194
KLF8	-0.601624	0.0203167	0.978087	109	135	82	172	289	172	234	268	698	123
COL6A4P1	0.346974	0.0204423	0.978087	1	0	0	0	2	1	0	0	1	5
RASSF8	0.411371	0.0204718	0.978087	1	0	0	1	1	1	0	1	1	5
ZFP28	-0.721892	0.0207096	0.978087	49	125	48	93	111	129	126	171	258	50
ZBTB22	0.496883	0.0207304	0.978087	1	1	0	0	1	1	9	4	6	13
RAP1GAP	-0.739205	0.0207706	0.978087	13	9	16	18	57	21	33	28	73	9
MIR6884	0.515907	0.021018	0.978087	2	0	0	0	5	4	1	7	6	13
LOC101927635	0.608842	0.0210558	0.978087	2	6	1	0	5	5	3	7	4	16
ARFIP2	0.340765	0.0210952	0.978087	350	299	239	372	665	314	450	548	1765	580
LINC00877	-0.7379	0.0212671	0.978087	27	51	28	110	112	80	146	57	194	25
PLA2G4D	0.183454	0.0214776	0.978087	0	0	0	0	0	0	0	0	1	3
APC2	0.695978	0.0215467	0.978087	44	32	18	44	81	46	80	110	219	130
FOCAD	-0.483773	0.0216396	0.978087	1452	1434	810	1502	3057	2072	1838	2463	4930	1370
LOC102031319	-0.693529	0.0217359	0.978087	18	11	6	14	6	15	13	17	20	1
FXN	-0.596296	0.0217782	0.978087	64	67	46	65	128	56	93	76	202	49
KIAA0232	0.426845	0.0217975	0.978087	685	493	467	718	1515	618	1005	1219	2384	1269
LOC286437	-0.659416	0.0218026	0.978087	35	41	31	42	87	46	62	59	97	28
TTLL12	-0.509608	0.0218551	0.978087	347	319	240	409	792	330	505	760	1594	343
ZNF730	-0.718313	0.0218551	0.978087	66	82	55	77	204	85	60	122	118	40
CXorf58	0.515679	0.0219213	0.978087	0	0	2	1	3	1	2	1	5	8
RABL3	-0.496808	0.0219973	0.978087	233	225	169	295	512	220	307	349	630	210
ZNF781	-0.733092	0.0220868	0.978087	11	27	19	28	42	30	16	50	70	10
CARD10	0.243859	0.0221082	0.978087	0	0	0	0	0	0	1	1	0	4
SOX12	-0.65451	0.0223569	0.978087	71	54	51	54	123	73	46	103	219	43
THEMIS2	0.601602	0.0223995	0.978087	1111	788	515	1098	1892	1002	1330	2574	3213	2326
CYBB	-0.537252	0.0224178	0.978087	1065	912	495	1030	1428	982	1207	1437	2342	754
FAHD2A	-0.460063	0.022451	0.978087	243	254	160	253	518	222	297	367	920	228
DNAH7	0.691044	0.0225342	0.978087	81	18	87	85	194	107	54	319	65	373
SNORA68	-0.661283	0.0227715	0.978087	221	173	192	273	344	232	257	248	1241	158
LOC101243545	-0.534117	0.0230073	0.978087	112	131	98	122	334	135	219	200	516	120
CMC2	-0.52361	0.0230082	0.978087	203	156	171	208	455	222	222	244	628	170
BLMH	-0.550074	0.0230698	0.978087	493	410	261	444	838	344	520	458	1341	334
OLMALINC	-0.675226	0.0231402	0.978087	132	97	95	132	292	126	112	115	244	73
LOC101927000	0.205074	0.0233155	0.978087	0	0	0	1	0	0	0	0	0	4
LOC102723345	0.205074	0.0233155	0.978087	0	0	0	1	0	0	0	0	0	4
ZFAND4	-0.511695	0.0233292	0.978087	246	167	191	244	525	210	250	350	852	202
GBGT1	-0.718677	0.0234173	0.978087	53	51	41	81	99	68	157	52	156	32
RNASE6	-0.720991	0.0236059	0.978087	73	119	103	87	57	133	142	128	113	30
TRG-AS1	-0.688451	0.0237269	0.978087	140	90	96	79	162	153	81	128	349	64
ARHGEF11	-0.724114	0.0237624	0.978087	62	57	70	111	424	188	284	157	346	56
PAQR9-AS1	0.252618	0.0238776	0.978087	1	0	0	0	2	0	0	0	0	5
VPS52	0.356295	0.0240051	0.978087	0	2	4	0	0	0	14	0	9	26
CASC2	0.414221	0.0240115	0.978087	1	0	1	1	1	6	0	0	2	10
RNU12	-0.672008	0.0240152	0.978087	197	197	139	312	405	195	233	395	1394	158
STAG3L5P	0.651963	0.0240337	0.978087	23	22	15	28	42	20	41	30	92	59
C5orf58	-0.722032	0.0240416	0.978087	16	17	12	11	29	10	18	12	42	5
TMEM255A	0.712822	0.0242018	0.978087	41	22	12	35	64	35	102	68	33	131
SULT6B1	0.205042	0.0242025	0.978087	1	0	0	0	0	0	0	0	0	4
WRN	-0.468585	0.0243529	0.978087	686	611	650	650	1447	782	782	985	2106	636
LOC101928414	0.57105	0.0243768	0.978087	2	2	1	2	1	1	3	2	16	12
SNORD55	0.718702	0.0244391	0.978087	6	7	7	6	14	11	12	24	58	36
GRK3	-0.536745	0.0244464	0.978087	1362	789	798	1593	2688	1026	1429	1937	4316	1025
LOC643733	0.542958	0.0245616	0.978087	5	0	2	17	5	3	1	3	12	25
CBL	0.307859	0.0247781	0.978087	1430	1377	1148	1588	2714	1479	1864	2149	4891	2429
TMTC3	0.564813	0.0248239	0.978087	255	157	172	240	563	209	315	508	1053	543
POU2F3	0.702871	0.0249008	0.978087	5	5	4	5	7	3	9	8	10	18
LOC105378683	0.699183	0.0250293	0.978087	6	4	2	4	10	10	3	9	17	20
IQGAP2	-0.463608	0.0250355	0.978087	1590	1194	1047	1588	3537	1622	1888	1928	3957	1345
APOO	-0.645697	0.0250554	0.978087	62	48	40	49	135	51	88	74	127	38
BCL11A	-0.715366	0.0253278	0.978087	227	201	173	293	301	170	317	90	418	89
MND1	-0.659686	0.025714	0.978087	46	60	48	72	164	78	64	78	148	41
RNR2	-0.561248	0.0257541	0.978087	3994226	3554860	3325310	4179413	8956751	5178198	4168806	4307711	10441417	3205251
CCDC22	0.452641	0.0257983	0.978087	151	167	127	169	317	224	275	320	704	353
DHCR24	-0.566956	0.0258081	0.978087	980	1062	776	995	2605	1804	1138	1834	3486	932
C3orf52	0.632348	0.0258588	0.978087	111	94	97	95	191	100	103	226	221	245
PTPRA	-0.582107	0.0258684	0.978087	540	580	453	562	993	554	596	509	1508	408
ZKSCAN5	0.317333	0.025956	0.978087	250	253	182	267	507	272	363	419	879	441
CAMK2B	0.538964	0.0259894	0.978087	1	3	0	6	0	3	4	4	14	16
KDM7A	-0.695671	0.0261399	0.978087	156	89	87	141	342	74	260	112	441	74
C19orf35	0.712043	0.0262413	0.978087	15	7	13	16	17	12	33	22	79	51
RPP38	-0.59187	0.0262594	0.978087	89	85	61	121	193	88	99	101	264	68
TMEM134	0.519927	0.026271	0.978087	119	129	72	116	222	126	162	238	531	260
USP38	0.400657	0.0263246	0.978087	735	584	542	739	1471	628	1028	1205	2896	1327
RGMB	-0.702584	0.0264187	0.978087	27	94	47	58	100	48	93	76	177	31
C1orf167	0.292804	0.0264291	0.978087	2	0	0	1	0	0	1	0	0	6
CXorf65	0.663925	0.0267037	0.978087	28	25	18	32	50	43	75	64	112	89
CALHM1	-0.679473	0.0267105	0.978087	4	4	9	16	31	23	18	14	30	2
TESK2	-0.433384	0.0267135	0.978087	244	193	187	214	435	270	326	460	894	234
AVEN	-0.591604	0.0267564	0.978087	51	50	37	67	145	58	86	76	175	45
ING1	-0.465438	0.0268685	0.978087	158	125	120	202	356	160	263	238	567	155
TRPV3	-0.709182	0.0268744	0.978087	74	28	58	142	252	64	96	103	141	33
RIC8A	0.396458	0.0268963	0.978087	546	535	427	657	1222	620	903	1022	2647	1142
LINC00880	0.603349	0.0269643	0.978087	1	1	0	5	8	6	9	5	7	17
GUSBP1	-0.62156	0.0270216	0.978087	191	159	110	156	279	335	250	267	623	137
KLK2	-0.707637	0.0270716	0.978087	48	23	42	70	204	48	83	58	121	25
SLC25A24	0.679341	0.0271066	0.978087	11	10	44	83	96	41	55	62	50	157
MAP7D3	-0.492828	0.0271178	0.978087	306	328	235	359	796	362	404	384	1119	296
SF3B2	0.375275	0.0272075	0.978087	1843	1609	1352	2374	4051	1902	2676	3093	7878	3536
SPRED1	0.69339	0.0273322	0.978087	87	55	23	83	163	79	148	134	129	209
FILIP1L	-0.65384	0.0273457	0.978087	53	46	54	56	122	56	123	62	215	41
COX10-AS1	-0.580094	0.0275119	0.978087	62	59	58	80	139	92	73	90	204	54
DECR1	-0.538395	0.027687	0.978087	396	373	265	431	881	402	640	466	941	327
LOC388813	0.625159	0.0278145	0.978087	15	63	9	14	29	7	10	27	24	88
FAM161A	-0.655773	0.0281694	0.978087	67	66	105	103	159	118	96	95	293	59
C9orf66	-0.660132	0.0281704	0.978087	6	8	5	5	13	20	17	18	16	1
SLC43A2	0.679657	0.0282949	0.978087	238	128	73	155	260	107	222	447	658	464
CD59	-0.548953	0.0284349	0.978087	1120	1200	1004	1333	2772	1238	2774	1684	4247	1122
LOC100287036	0.68448	0.0286034	0.978087	6	6	5	6	8	3	5	4	15	18
MED16	0.609476	0.0286232	0.978087	142	97	84	148	212	215	216	267	709	354
CIITA	-0.680353	0.0287425	0.978087	1389	1830	1163	1440	3057	2167	1611	1238	2278	847
LCP2	-0.586931	0.0288725	0.978087	297	314	247	273	592	282	567	334	778	234
TRIM27	0.564827	0.0288798	0.978087	1	2	1	2	2	37	9	2	6	12
CFAP54	0.695868	0.028939	0.978087	120	59	55	92	377	144	66	181	236	309
PRR34-AS1	-0.631697	0.0289529	0.978087	10	3	1	8	13	19	17	10	23	0
DARS-AS1	-0.697995	0.0289801	0.978087	26	21	22	13	36	28	27	28	44	10
PCGF3	0.398654	0.0291	0.978087	515	506	433	544	1072	624	739	1021	2427	1059
LIPH	-0.683166	0.0291676	0.978087	23	47	8	46	121	45	138	52	108	12
SMG9	-0.504981	0.0292095	0.978087	268	268	227	281	450	412	469	438	882	260
ZNF121	-0.304306	0.0293161	0.978087	506	503	358	503	1050	612	690	859	1751	564
TRANK1	-0.629958	0.0293747	0.978087	992	490	474	757	1888	1061	677	898	1912	520
AHNAK	-0.683369	0.0296255	0.978087	2113	1553	966	4105	3971	1651	4397	1971	7636	1249
DIAPH2	-0.518793	0.0296493	0.978087	458	389	295	546	1017	586	535	591	1109	385
ZNRD1	0.25428	0.0297231	0.978087	0	61	0	27	1	0	0	1	1	61
BORCS5	0.418516	0.0298017	0.978087	149	119	117	134	342	152	214	219	505	275
RGS19	0.613922	0.0298831	0.978087	156	176	96	249	382	274	414	455	848	533
FAM46A	0.681458	0.0300633	0.978087	199	59	41	135	345	136	193	230	397	369
BACE2	0.641982	0.0300845	0.978087	106	56	13	90	145	10	172	50	100	268
GTF3A	-0.440973	0.0301747	0.978087	685	533	482	744	1547	634	692	1068	2024	615
MAPK8IP1	0.689055	0.030475	0.978087	8	6	6	6	14	9	8	25	52	33
NBEA	-0.692596	0.0306528	0.978087	44	53	15	52	126	39	155	120	183	26
UBA1	-0.382478	0.0306571	0.978087	1274	1237	862	1414	2489	1472	1578	1624	4473	1269
ART3	0.482998	0.0307156	0.978087	1	2	1	0	2	0	1	4	5	8
CAMKMT	-0.629204	0.03072	0.978087	33	32	27	39	82	29	44	43	106	24
CACNA1A	-0.689989	0.0307759	0.978087	14	13	9	25	57	40	25	63	57	9
BHLHE22	0.691103	0.0309205	0.978087	159	127	89	139	260	147	460	196	146	494
MIR645	-0.623589	0.0309301	0.978087	5	6	5	6	7	5	4	7	12	0
NPIPA5	0.637145	0.0309413	0.978087	12	9	11	3	4	20	25	30	22	51
LZTFL1	-0.687436	0.0309825	0.978087	97	171	105	109	124	92	61	87	142	34
FLJ22447	0.594587	0.0309862	0.978087	2	0	1	3	4	4	3	4	8	11
PEAK1	-0.537685	0.0310894	0.978087	708	827	603	833	2046	968	1338	895	2297	700
FAM3B	0.442238	0.0312234	0.978087	2	0	0	6	4	2	0	1	3	11
LPXN	-0.607157	0.0314464	0.978087	1520	1323	1347	1753	3477	1700	1489	2068	2620	1091
USP31	-0.541263	0.0317098	0.978087	137	157	102	167	344	235	305	244	484	143
SMAD1	-0.68186	0.031731	0.978087	228	77	83	89	197	111	100	37	303	35
GPR55	-0.687186	0.031878	0.978087	165	369	291	263	251	198	602	271	645	125
ANKIB1	-0.326748	0.0319012	0.978087	1517	1439	1198	1647	3062	1602	2056	2089	4691	1598
C1orf216	0.457805	0.0319118	0.978087	103	116	80	121	280	116	197	226	436	243
KIF26B	-0.638868	0.0319429	0.978087	115	117	93	172	204	78	132	180	234	76
ATP1A1	-0.662689	0.0321794	0.978087	1915	1789	1614	1882	4550	2511	2594	1063	4324	1146
SNRNP35	-0.63574	0.0324064	0.978087	106	108	76	87	197	93	126	88	196	62
MICALCL	0.228614	0.0324663	0.978087	1	0	0	0	0	0	1	0	0	4
UBN1	0.333509	0.0326653	0.978087	590	519	468	581	1177	660	801	1045	2438	1063
ACOX2	0.236333	0.0327487	0.978087	0	0	0	1	0	0	0	0	4	5
ANKRD65	0.537376	0.032931	0.978087	1	0	3	1	6	6	13	4	6	18
PLCH2	0.655465	0.0330428	0.978087	11	11	6	51	50	18	84	55	87	109
AGAP5	0.550449	0.0330764	0.978087	46	54	50	54	87	64	93	110	230	129
ARHGEF28	-0.682305	0.0330945	0.978087	39	19	9	31	43	10	28	47	82	10
CYB561D2	0.56363	0.0331292	0.978087	76	59	50	67	149	77	102	150	387	175
GRM8	-0.637507	0.0331847	0.978087	12	7	4	9	11	5	11	28	17	1
OTUD5	0.347955	0.0334354	0.978087	564	517	441	589	1090	510	836	985	2129	1009
TRPM1	0.348091	0.0334867	0.978087	0	0	0	0	2	0	4	1	4	7
COL23A1	0.600331	0.0335816	0.978087	4	0	4	3	5	9	12	9	8	21
SLC35E3	0.524948	0.03361	0.978087	84	70	64	99	159	105	105	189	400	196
CNDP2	-0.552893	0.0336267	0.978087	360	380	423	536	972	603	540	510	1238	368
MIR4772	0.283572	0.0336671	0.978087	2	0	0	1	0	2	0	0	0	7
SLAMF6	-0.601073	0.0337151	0.978087	1477	1340	1203	1658	3907	2007	3170	2473	2852	1241
CDK18	0.361386	0.034064	0.978087	0	0	0	0	1	3	36	2	1	6
CRELD2	-0.613112	0.0343892	0.978087	84	114	78	217	314	122	229	248	436	102
ATP6V0D1	-0.537121	0.0344002	0.978087	136	158	129	186	316	203	153	193	540	132
LIPG	-0.659794	0.0344141	0.978087	138	78	194	196	860	225	78	263	232	49
HOXD4	0.168822	0.0344544	0.978087	0	0	0	0	1	0	0	0	0	3
IMP4	-0.438007	0.0346462	0.978087	400	420	349	534	1159	454	582	668	1811	451
LOC100506476	0.675871	0.0347804	0.978087	12	11	20	18	34	25	52	57	60	70
CDYL2	-0.648787	0.0348186	0.978087	138	290	241	58	168	199	305	68	424	37
ZNF225	-0.526067	0.0350454	0.978087	131	151	120	139	238	172	166	194	355	116
ZBTB8A	-0.639867	0.03509	0.978087	13	20	27	23	39	47	37	26	14	4
MIR6820	0.238104	0.0350939	0.978087	0	0	0	0	0	2	0	0	2	5
CD44	-0.668021	0.0352482	0.978087	1679	3465	2940	3077	2990	2238	3723	1893	6546	1374
CLDN20	-0.649604	0.0352837	0.978087	36	22	21	23	80	30	32	38	85	18
C3orf35	0.635843	0.0352916	0.978087	27	26	17	21	37	28	20	42	107	62
FAM134A	0.280011	0.0353486	0.978087	636	618	471	621	1231	730	816	992	2113	1047
DPH3P1	-0.668347	0.0356096	0.978087	30	48	17	26	42	11	30	27	58	9
NFKBIL1	0.391248	0.036015	0.978087	1	0	5	1	1	14	1	0	3	21
MCAT	-0.586732	0.0360202	0.978087	35	54	33	64	135	60	67	82	167	41
LDAH	-0.465883	0.0360943	0.978087	365	369	219	386	811	397	439	460	977	321
NCR3LG1	-0.670469	0.0361175	0.978087	95	51	81	124	490	230	366	404	915	78
CLTCL1	0.620745	0.0361446	0.978087	3	3	1	5	4	2	7	11	14	16
DOCK9	0.66971	0.0362298	0.978087	187	302	84	446	510	296	295	318	209	770
FRG1DP	0.670289	0.0362429	0.978087	20	11	11	31	22	11	20	10	52	49
GEMIN8P4	0.485356	0.0362794	0.978087	2	1	1	3	2	2	2	3	0	9
CPNE2	-0.669169	0.0364957	0.978087	78	93	61	56	110	77	249	51	235	35
CACNA1G-AS1	0.395624	0.0365921	0.978087	0	0	1	3	1	2	1	3	0	8
ADGRE2	-0.669383	0.0366939	0.978087	40	58	46	68	138	114	253	88	220	37
SAMHD1	-0.519118	0.0367758	0.978087	259	231	132	281	538	242	320	308	577	198
ATP6V0A1	-0.409583	0.0367781	0.978087	878	589	628	701	1365	929	1050	1238	2245	744
TOX4	0.3736	0.0367892	0.978087	750	670	572	847	1658	650	1107	1278	2971	1398
ANKRD1	0.478751	0.0368897	0.978087	1	0	1	1	1	1	3	2	5	7
HIST1H4E	-0.634536	0.0368925	0.978087	1258	1563	1038	1771	2815	1805	1617	1049	2600	887
PPP4R1L	0.562869	0.0369809	0.978087	125	98	69	143	247	105	128	193	613	270
GPR152	0.57542	0.0370074	0.978087	2	1	4	2	7	3	1	8	6	13
SH3BP1	0.556982	0.0370118	0.978087	135	152	100	153	162	140	162	250	559	304
INPP4A	-0.552492	0.0370263	0.978087	694	885	653	767	1337	913	1161	991	1607	619
LINC01572	-0.625272	0.0370722	0.978087	57	56	40	69	134	116	61	144	194	47
CYSRT1	0.663774	0.0372092	0.978087	6	4	3	4	14	11	13	19	30	26
GPR78	0.358144	0.0373652	0.978087	0	0	0	1	1	1	0	2	3	5
ZBED6CL	0.641058	0.0375004	0.978087	53	95	32	72	101	111	114	129	385	208
KHDRBS3	0.455048	0.037929	0.978087	1	1	2	1	1	2	3	2	0	8
FBXL4	-0.360948	0.0379381	0.978087	385	338	307	388	902	475	543	628	1167	409
SYDE1	0.602362	0.0380361	0.978087	2	3	3	6	8	10	3	2	11	17
NINJ1	0.580569	0.0380636	0.978087	178	89	93	191	408	126	288	282	605	379
SLC52A1	0.495981	0.0381645	0.978087	3	1	0	2	4	3	0	2	13	11
GPR89A	-0.554993	0.0386522	0.978087	84	65	59	89	177	150	124	159	391	78
PLAC4	0.614432	0.0386887	0.978087	10	4	4	2	18	2	4	8	13	21
LRRC47	0.466623	0.0389327	0.978087	315	280	223	348	623	322	446	701	1519	678
TSNAXIP1	0.548667	0.039142	0.978087	2	1	6	0	6	4	7	5	29	20
RHOXF1	0.528271	0.0393504	0.978087	2	1	2	1	3	4	3	9	2	12
SNORA6	-0.592449	0.0393772	0.978087	35	34	32	36	80	42	34	51	394	27
GKAP1	-0.608428	0.0394347	0.978087	43	35	45	51	93	54	68	78	94	33
TIGIT	0.655493	0.0394889	0.978087	59	62	34	95	120	36	59	51	42	169
LOC100996251	-0.659472	0.0395736	0.978087	25	17	19	19	25	39	20	40	48	10
XYLT1	-0.658223	0.0395922	0.978087	628	803	547	517	860	534	593	364	489	219
ACAD8	0.479594	0.0397273	0.978087	132	135	102	103	224	137	199	259	522	272
ST3GAL3	-0.547439	0.0398484	0.978087	66	82	69	109	155	141	109	136	310	75
AKAP8	0.390675	0.0398618	0.978087	300	248	195	325	522	323	346	522	1187	537
GALNT3	-0.61704	0.0398872	0.978087	11	4	35	27	31	17	36	21	35	3
ZC2HC1A	0.559141	0.0400207	0.978087	109	88	103	128	266	116	173	319	580	301
C21orf62	-0.653334	0.0400274	0.978087	11	20	15	18	34	24	21	12	29	6
PARVG	-0.402915	0.0400399	0.978087	653	618	442	543	1130	791	788	988	1782	602
LINC00597	-0.643563	0.0400416	0.978087	9	9	9	11	19	14	17	5	30	3
LONRF2	0.30425	0.040076	0.978087	0	0	1	0	1	0	0	3	1	5
CCT7	-0.387359	0.0400948	0.978087	2078	1980	1448	2324	4967	2026	2921	2768	6336	2075
PGAM2	0.623577	0.0401209	0.978087	41	42	31	37	69	71	80	128	229	135
LRIG3	-0.61773	0.0401353	0.978087	87	98	76	60	260	195	164	168	369	78
PRPF6	0.584438	0.040208	0.978087	970	1397	630	1035	1897	795	1839	2552	4408	2677
FUT10	-0.601692	0.0402291	0.978087	130	125	85	168	415	262	357	251	510	128
KIAA0895L	-0.517155	0.0403868	0.978087	205	147	121	173	308	173	180	188	429	133
PDIA3P1	-0.47299	0.0403881	0.978087	133	96	84	140	320	139	198	215	369	119
NEMP2	-0.50808	0.0404653	0.978087	236	186	153	247	474	231	195	293	564	178
CABLES1	-0.461599	0.0405092	0.978087	409	371	325	441	887	439	510	445	1154	364
LINC00996	-0.611474	0.0405136	0.978087	394	341	298	265	447	490	542	503	628	238
SREK1	-0.366249	0.0406229	0.978087	906	928	748	981	1743	1060	1132	1317	2692	932
RGS8	0.259122	0.0406455	0.978087	0	0	0	0	0	0	1	1	3	4
HIST3H2BB	-0.655157	0.0406895	0.978087	69	48	52	77	318	116	140	247	677	57
RBM38	0.518443	0.0407375	0.978087	591	1033	573	956	1585	990	1490	1817	3003	1932
GDPD3	-0.645429	0.0407532	0.978087	24	21	15	18	26	25	40	32	84	13
TANC1	-0.654518	0.0407585	0.978087	27	22	39	24	78	21	57	42	43	13
NBPF1	0.637954	0.0407658	0.978087	85	27	134	93	63	82	45	165	130	274
ALKBH8	-0.45628	0.0407809	0.978087	136	117	96	147	295	126	220	212	371	125
MIR23A	0.639778	0.0409136	0.978087	3	7	4	5	9	4	7	7	31	20
LOC102724312	0.331973	0.0411031	0.978087	1	0	0	0	1	2	1	1	0	5
PIK3CD-AS1	-0.557201	0.0411295	0.978087	51	43	41	42	90	70	70	63	175	40
FAM167A	0.650204	0.0411458	0.978087	48	42	56	120	95	117	241	210	121	295
TFRC	-0.497729	0.0412276	0.978087	9098	7040	5180	8430	16931	7401	8323	8878	18622	6374
JADE1	-0.448228	0.0412585	0.978087	687	733	613	717	1246	682	792	905	2040	631
ABHD8	0.542861	0.0412839	0.978087	65	53	51	93	131	95	155	136	238	171
SCARNA16	-0.620747	0.0413178	0.978087	12	4	7	6	17	11	7	17	65	2
ATP10D	-0.503976	0.0413684	0.978087	757	582	414	835	1472	679	758	899	1506	557
SRPK1	-0.494778	0.0414369	0.978087	1136	1088	852	1154	2903	1230	1399	1336	2771	979
RNF145	-0.444507	0.0418496	0.978087	658	484	441	672	1077	583	592	753	1650	516
C1orf64	0.290167	0.0419312	0.978087	0	1	1	0	0	0	0	1	1	4
KYNU	-0.464611	0.0419789	0.978087	595	512	311	631	1204	521	659	1016	1424	495
NIN	-0.437983	0.0420339	0.978087	3762	3643	2856	3882	7668	4329	4438	4874	8945	3413
PECAM1	-0.650806	0.0421203	0.978087	18	24	13	27	65	38	45	21	43	11
ZDHHC4	0.39102	0.0422427	0.978087	219	157	171	255	466	242	269	417	783	410
LOC101927257	-0.6271	0.0425183	0.978087	21	28	19	26	16	33	16	12	40	5
DOK1	-0.52366	0.0425536	0.978087	188	301	171	214	406	266	362	294	711	196
CHCHD3	-0.386967	0.042616	0.978087	536	463	415	649	1214	567	906	811	1601	559
DPYD	-0.537163	0.0426347	0.978087	629	435	365	409	1146	738	679	559	1451	421
AP3D1	0.442852	0.0426386	0.978087	834	736	592	885	1362	1106	1399	1610	3798	1747
HSPA4L	-0.528342	0.0428218	0.978087	538	584	512	717	1517	639	1002	848	1288	524
MUC19	-0.647951	0.0428254	0.978087	173	227	337	131	289	418	407	347	527	130
ZNF597	0.524348	0.0428277	0.978087	102	117	130	133	239	104	162	255	532	281
ATP23	-0.569155	0.0428467	0.978087	114	85	52	82	228	66	120	133	385	72
FRK	-0.637009	0.0429519	0.978087	98	24	51	124	145	80	118	156	250	49
NAAA	-0.623676	0.0430068	0.978087	49	73	51	131	99	65	136	104	262	50
GCLM	0.541934	0.043102	0.978087	122	88	85	140	259	94	203	241	611	285
ZNF708	-0.429974	0.0431329	0.978087	349	323	224	307	577	313	333	474	876	286
PAQR6	0.587476	0.0432425	0.978087	60	33	25	42	87	54	84	86	248	121
LOC91450	-0.608996	0.0433276	0.978087	5	3	4	5	11	8	11	8	19	1
XPO1	-0.413157	0.0434203	0.978087	4264	3672	3127	4482	8786	4202	4960	5592	9933	3832
BMF	-0.411177	0.0434667	0.978087	1061	1082	694	872	2369	1053	1730	1690	3689	1048
SLC26A11	0.646847	0.0434688	0.978087	53	27	25	38	92	57	92	158	415	191
PGD	-0.529787	0.0436633	0.978087	685	662	498	644	1742	502	759	728	2174	536
LINC01366	-0.570941	0.0437221	0.978087	2	5	5	7	6	4	4	8	15	0
SLC9A7	-0.386709	0.0437398	0.978087	2899	2749	2281	3024	5580	3384	4396	4384	7301	2900
MYCBPAP	-0.609472	0.0438166	0.978087	3	10	22	20	12	21	26	32	41	3
T	0.373645	0.0439629	0.978087	57	195	2	61	36	391	11	18	65	648
LASP1	0.327437	0.0439684	0.978087	1585	1286	1098	1708	2932	1631	1745	2716	5787	2648
P2RY2	0.383798	0.0440293	0.978087	1	0	0	2	3	1	3	1	0	7
SLC35E2B	-0.591979	0.04406	0.978087	364	594	338	533	639	614	532	461	1105	320
RAB12	0.475699	0.044364	0.978087	431	371	282	384	792	274	502	511	1517	753
FAM157A	0.585921	0.0444245	0.978087	5	2	6	0	12	10	9	10	11	22
SLC41A2	-0.4259	0.0444896	0.978087	227	225	203	245	399	251	412	360	905	237
LAT2	-0.349053	0.0444929	0.978087	1928	1790	1297	2157	4210	2600	3418	3258	6904	2176
GMEB2	0.441953	0.0446284	0.978087	257	223	144	284	519	301	420	515	1136	532
RPL23P8	-0.615617	0.0446722	0.978087	20	13	20	25	50	25	34	36	96	16
EIF2D	-0.449732	0.0447236	0.978087	1023	1083	783	1112	2242	979	1687	1215	3113	971
FCGRT	0.626213	0.0448252	0.978087	8	5	3	12	12	10	26	18	15	32
ZNF33B	-0.515148	0.0449042	0.978087	251	215	187	315	516	244	566	355	898	233
THEM5	-0.642187	0.0450036	0.978087	34	17	17	18	122	32	72	53	146	17
TBC1D7	0.636651	0.0451889	0.978087	24	20	17	21	25	14	14	38	94	56
LOC101927817	-0.610369	0.0452175	0.978087	27	26	21	28	36	42	39	44	88	19
CSNK2A2	-0.43583	0.0453295	0.978087	500	392	329	518	1061	404	613	549	1586	429
XPC	0.449507	0.0454033	0.978087	605	505	531	706	1221	623	781	1221	3030	1293
MIR6787	0.197502	0.0454617	0.978087	0	0	0	0	1	0	0	1	0	3
METAP1D	-0.593858	0.0454632	0.978087	57	44	62	77	125	107	70	93	162	47
LAMTOR3	0.407047	0.0455561	0.978087	471	395	326	455	892	351	551	620	1702	797
SLC27A5	-0.603076	0.045619	0.978087	121	92	81	83	211	82	68	183	230	65
LAMTOR2	-0.573526	0.0456991	0.978087	108	113	90	121	250	104	172	103	257	82
ATP1B3	-0.439714	0.0458393	0.978087	570	499	504	622	1413	555	968	786	1729	563
RNU6-2	0.638782	0.0459434	0.978087	29	14	30	28	43	18	52	49	234	103
PDXDC2P	0.560056	0.0459924	0.978087	149	122	174	158	313	149	210	357	869	404
IL21R	-0.329179	0.0460569	0.978087	1230	1104	819	1181	2330	1584	1547	2206	4144	1301
RPLP1	-0.571347	0.0461487	0.978087	1443	1544	1080	1560	2550	1096	1702	1045	4506	1004
ID2	0.638394	0.0462992	0.978087	183	119	24	89	172	100	72	151	246	282
ANXA11	0.305139	0.0463208	0.978087	1298	1202	982	1436	2463	1377	1567	2310	5064	2248
UQCC2	-0.460067	0.0463432	0.978087	221	165	115	226	494	202	265	300	550	181
GRIN1	0.618833	0.0464899	0.978087	10	6	3	10	21	27	17	46	72	53
LOC102723649	-0.56011	0.0465467	0.978087	14	3	4	4	12	5	13	3	25	0
TUBA4B	0.636476	0.0465652	0.978087	10	12	12	19	20	4	16	13	60	39
FAM175A	-0.511909	0.0465802	0.978087	91	90	82	112	232	78	112	157	265	82
OAS2	-0.529107	0.0466465	0.978087	5023	3458	2764	5037	12805	5876	7504	5590	11417	3892
TMLHE	-0.47831	0.0467501	0.978087	129	116	89	111	288	165	211	219	340	118
AATK	0.469405	0.0469081	0.978087	1	0	2	4	1	2	7	1	15	13
LINC00629	0.199213	0.0470281	0.978087	1	0	0	0	0	0	0	0	1	3
ACACA	-0.486465	0.0470417	0.978087	1043	1059	871	1097	2432	1379	1008	1570	2730	943
NUDT13	-0.508191	0.0470747	0.978087	125	115	98	93	226	126	129	190	281	96
NCOA7-AS1	-0.633189	0.0470897	0.978087	11	10	6	8	22	9	10	14	35	4
PLCG2	-0.504728	0.0470997	0.978087	3920	3380	3281	4580	7522	4123	3129	4615	12120	3190
GPR37L1	0.296428	0.0471789	0.978087	0	0	0	2	0	0	2	1	1	5
CDC42BPB	-0.630603	0.0471984	0.978087	73	223	162	149	242	175	595	131	462	73
AHCY	-0.537352	0.0474882	0.978087	777	847	673	1062	2321	829	1123	795	2655	707
THAP11	0.370004	0.0474957	0.978087	230	202	144	231	479	248	395	398	876	428
DPY19L2P2	-0.614025	0.0477003	0.978087	118	167	88	139	201	238	252	181	255	92
CFAP73	0.524703	0.0477606	0.978087	5	3	4	1	8	1	1	5	4	13
SLC22A5	-0.600384	0.0477709	0.978087	32	23	21	23	59	48	57	61	139	24
ZNF787	0.505258	0.0477715	0.978087	114	100	81	165	242	109	202	261	578	279
RCC1	-0.41629	0.0478568	0.978087	444	479	350	573	1262	493	660	665	1555	481
TOX2	0.435631	0.0480111	0.978087	111	95	58	102	201	137	152	141	351	197
EYA3	-0.566121	0.0480284	0.978087	894	746	678	1088	2067	927	715	1110	1650	631
MAP3K3	0.348885	0.048057	0.978087	355	350	281	344	715	441	631	598	1379	678
MIR4769	0.159029	0.0480994	0.978087	0	0	0	0	0	0	1	0	0	3
AP1M2	0.159029	0.0480994	0.978087	0	0	0	0	0	0	1	0	0	3
GON7	0.530388	0.0481119	0.978087	50	61	50	81	156	73	63	143	220	147
ADD1	0.348872	0.0481395	0.978087	1744	1544	1154	1975	2826	1721	2025	3091	5875	2949
RHOH	-0.384418	0.0481418	0.978087	880	761	574	1065	1610	796	966	1176	2585	812
BEX3	0.628778	0.048219	0.978087	64	51	70	102	223	117	84	142	94	224
MRGBP	0.392532	0.0482455	0.978087	221	161	155	227	402	199	268	381	862	389
CEP83	-0.464292	0.0482612	0.978087	331	330	247	390	637	508	355	530	1008	315
SNRPF	-0.630648	0.0483301	0.978087	127	147	120	176	350	165	129	94	192	72
OR52I2	0.276737	0.0484126	0.978087	0	0	0	1	0	1	1	1	0	4
KLHL7	0.410625	0.0486055	0.978087	144	138	121	136	355	154	224	262	652	299
AMIGO3	0.5976	0.0486349	0.978087	30	37	25	34	49	34	67	69	197	96
LOC101928710	0.45945	0.0487173	0.978087	2	3	1	22	30	1	33	71	14	74
PRADC1	0.542557	0.0487651	0.978087	44	46	41	38	117	41	73	105	218	116
NFYA	-0.401354	0.0487664	0.978087	434	434	379	504	938	426	540	609	1285	431
TTI1	-0.331039	0.0489546	0.978087	497	488	397	560	1142	677	651	834	1642	562
GPR63	-0.630644	0.0490395	0.978087	55	87	69	50	311	85	293	231	327	55
ALPK1	-0.452684	0.0491488	0.978087	706	700	536	732	1679	1259	1178	1236	2348	751
SLC28A3	0.578611	0.0493165	0.978087	2	2	3	3	5	2	9	6	20	15
HACD4	-0.528067	0.0494303	0.978087	347	214	210	275	466	444	532	654	925	265
ADAM22	-0.548427	0.0494454	0.978087	272	318	221	262	702	593	601	661	1008	289
SNHG25	-0.603737	0.0494677	0.978087	9	14	7	7	44	22	21	38	141	5
MERTK	-0.618175	0.0496556	0.978087	9	5	17	10	32	27	38	24	59	6
EIF2AK2	-0.484248	0.0496882	0.978087	2300	1648	1774	2604	5713	2644	3478	2965	5277	2021
C16orf58	0.390816	0.0496987	0.978087	382	309	253	391	650	409	540	666	1665	704
LMO2	-0.571236	0.0498402	0.978087	322	265	191	383	922	220	361	319	1198	232
TLR7	-0.380403	0.049977	0.978087	1235	940	673	1085	2799	1330	1618	1830	3698	1153
PPT1	-0.500122	0.0500424	0.978087	651	571	471	691	1512	823	1470	864	2034	615
LINC00431	0.380088	0.0500985	0.978087	1	0	0	0	4	4	3	1	1	8
DMXL2	-0.617318	0.0502159	0.978087	652	947	601	972	1568	1489	2399	1187	1544	596
RAMP2-AS1	-0.548739	0.0502281	0.978087	5	4	4	4	4	8	8	11	8	0
MIR3909	0.316676	0.0502473	0.978087	1	1	0	2	1	0	0	1	0	5
ITGA4	-0.447847	0.0503368	0.978087	3958	2843	2164	3169	6582	3235	3927	4548	7224	2840
KAT6B	-0.50931	0.0504231	0.978087	956	826	655	852	1762	905	758	1023	1944	678
RNR1	-0.410673	0.05046	0.978087	525906	487547	461589	530338	1018190	615019	590339	699947	1411682	496662
NOL8	-0.261521	0.0505503	0.978087	833	639	610	798	1644	863	1008	1242	2730	880
NBEAL1	-0.410756	0.0505759	0.978087	912	756	624	824	1374	921	1010	1077	2088	755
FAM19A5	0.169358	0.0506336	0.978087	0	0	0	0	0	0	0	2	0	4
REEP1	-0.618265	0.0508159	0.978087	15	5	18	13	29	15	36	14	58	6
PAPLN	-0.430915	0.0508694	0.978087	209	197	138	178	325	272	245	327	673	189
TESMIN	0.453548	0.0509231	0.978087	4	0	0	1	7	11	2	8	5	17
LOC101929147	-0.514809	0.0509999	0.978087	64	59	73	89	198	85	148	117	284	72
C9orf142	-0.592394	0.051023	0.978087	52	60	29	75	129	75	141	86	321	49
APLP2	-0.592319	0.0511349	0.978087	108	185	88	147	335	98	281	151	447	100
GINS2	-0.542634	0.0511797	0.978087	171	164	169	241	551	285	166	368	752	174
KLHL9	-0.357627	0.0512326	0.978087	868	695	601	897	1897	827	1046	1059	2735	832
FOXD2-AS1	-0.624576	0.0512626	0.978087	16	10	11	19	38	37	42	24	58	10
ZNF530	0.517495	0.0512985	0.978087	66	52	40	55	115	91	86	123	304	144
LINC01164	0.229055	0.0515499	0.978087	0	0	0	0	1	1	0	0	1	3
RPS21	-0.49785	0.0515872	0.978087	1383	1621	1218	1505	3382	1390	2158	1630	7002	1358
ARHGAP21	-0.494794	0.0516069	0.978087	566	779	452	564	1550	872	1193	1500	2108	646
GALNT14	-0.566739	0.0518862	0.978087	18	6	4	6	33	8	5	15	16	1
ZNF662	0.43495	0.0519027	0.978087	5	2	0	3	6	3	3	0	1	12
LAMC1	-0.490773	0.0519384	0.978087	934	843	423	792	1811	825	996	860	2651	682
KANK2	-0.517227	0.0519554	0.978087	98	72	112	123	223	149	120	207	357	96
SIDT1	-0.48804	0.0520884	0.978087	654	639	432	720	990	864	930	722	1679	549
STYXL1	-0.484607	0.0521473	0.978087	211	218	207	257	427	221	401	348	550	205
HLA-DRA	-0.557428	0.0523428	0.978087	4074	2281	6624	4432	14249	5002	702	7358	8448	363
GFM1	-0.291023	0.0524809	0.978087	554	516	404	591	1239	565	693	838	1893	604
PSMA3-AS1	-0.409869	0.052495	0.978087	307	266	244	289	456	337	327	423	879	272
FNDC10	0.524217	0.0525177	0.978087	1	3	1	5	1	6	9	13	17	19
LILRA4	0.592043	0.0525525	0.978087	13	35	35	66	70	25	78	157	36	160
DCBLD2	-0.597247	0.0526258	0.978087	17	49	25	16	123	76	96	62	46	12
BCL2A1	-0.494886	0.052648	0.978087	1137	944	602	1539	2580	1002	1807	1461	3014	960
CPSF7	0.385221	0.0526564	0.978087	710	740	577	772	1417	784	888	1413	3293	1419
DNAJA1	-0.458925	0.0528369	0.978087	1439	1245	1039	1716	3703	1481	2418	1804	3840	1348
DCAF16	0.371527	0.052844	0.978087	822	702	658	790	1779	806	985	1557	3382	1518
APELA	0.501438	0.0529403	0.978087	4	8	1	5	2	1	11	11	4	20
WASL	-0.386678	0.052997	0.978087	281	248	223	256	469	251	297	409	807	253
RNF181	0.332645	0.0530935	0.978087	509	451	366	535	973	492	742	876	2141	906
KCTD2	0.35642	0.0531102	0.978087	234	261	196	282	469	257	408	375	926	461
BST2	-0.487128	0.0532542	0.978087	1195	909	740	1133	2511	1524	1823	1296	2733	979
SLC25A38	-0.348474	0.0533198	0.978087	297	300	223	286	645	353	390	432	1156	318
ESYT1	-0.294763	0.0533231	0.978087	954	932	763	1120	1895	1354	1494	1767	3580	1155
GALNT6	-0.584273	0.0534357	0.978087	156	293	207	271	492	434	566	476	604	205
ARL8A	0.554525	0.0535087	0.978087	192	137	100	239	303	174	275	353	1081	449
LCE1B	0.247978	0.0535101	0.978087	1	0	0	0	1	0	0	0	6	5
SESN3	-0.612542	0.0535119	0.978087	334	304	338	322	766	109	369	130	462	111
PPIL1	-0.402673	0.0535628	0.978087	237	223	162	261	575	229	324	378	654	232
SNX21	0.563821	0.0536297	0.978087	34	33	32	62	48	43	63	75	131	95
IGF2BP1	-0.592215	0.0536393	0.978087	302	391	59	76	306	130	317	606	241	57
SAMSN1-AS1	0.329402	0.05384	0.978087	3	5	0	2	0	0	1	7	0	14
ZNF107	-0.466404	0.0538819	0.978087	807	743	502	666	1223	678	662	1097	1785	598
NCDN	0.499127	0.0538924	0.978087	151	150	88	165	271	203	288	316	780	362
PITPNA	-0.497685	0.0540703	0.978087	294	313	201	286	583	276	357	277	747	232
SLC25A5	-0.565937	0.0540745	0.978087	1013	912	770	1127	2524	962	985	792	2153	692
SLC25A41	0.548068	0.0542143	0.978087	2	1	7	10	7	2	16	8	16	23
HIST1H2BL	-0.595999	0.0542619	0.978087	223	300	213	379	895	623	241	431	1348	233
MTRNR2L9	-0.556213	0.0542835	0.978087	58	48	52	43	154	66	63	69	191	44
RCN3	0.546172	0.0543098	0.978087	7	7	4	8	12	1	9	23	89	40
BRCA1	-0.54627	0.0543808	0.978087	635	594	435	664	1473	835	457	871	1397	473
ZNF675	-0.408495	0.054431	0.978087	269	239	217	324	600	253	312	375	787	257
FGD6	-0.603679	0.05449	0.978087	120	169	322	431	770	139	384	188	263	87
LOC100507250	0.60193	0.0545922	0.978087	32	13	17	27	43	42	22	40	59	62
LAS1L	-0.446075	0.0546435	0.978087	272	325	229	332	715	370	358	383	872	283
CADM1	-0.559927	0.0548921	0.978087	65	12	11	61	171	11	59	22	127	5
PRDM11	0.40878	0.0549533	0.978087	0	4	1	2	4	0	4	0	6	10
LOC105376731	0.240154	0.0549626	0.978087	0	1	0	0	2	0	0	1	0	4
OGDH	-0.389483	0.0551579	0.978087	551	611	398	642	1340	711	687	924	1647	585
CRTAP	-0.544244	0.0553388	0.978087	262	146	169	202	530	306	526	342	666	195
NAP1L1	-0.377523	0.0553666	0.978087	6681	5878	6087	7713	15477	6589	10602	9239	21655	7029
SNORD116-20	-0.60674	0.0553962	0.978087	51	51	46	38	104	47	106	41	108	30
LRRN2	0.485536	0.0553989	0.978087	1	4	2	1	4	4	0	6	20	14
CATSPERG	0.612154	0.0555529	0.978087	8	11	9	8	19	14	18	11	24	28
GOT2	-0.489795	0.0555781	0.978087	794	735	542	825	2163	609	1183	949	2273	679
ARHGEF5	0.603652	0.0557555	0.978087	22	34	33	27	41	61	35	46	82	84
FAM78A	-0.459134	0.0559968	0.978087	287	383	226	293	578	390	454	385	966	287
RAB24	-0.411779	0.0560106	0.978087	106	131	83	126	221	149	185	223	461	124
LOC105378311	0.156905	0.0560402	0.978087	0	0	0	0	0	1	0	0	0	3
ATMIN	0.371122	0.056106	0.978087	461	441	396	523	981	459	835	926	2018	940
LOC101927190	-0.604462	0.0561072	0.978087	10	8	4	5	18	14	17	23	34	4
MMP25-AS1	-0.554412	0.0561187	0.978087	9	9	16	7	14	8	15	7	9	1
KLRG1	-0.596375	0.0562596	0.978087	7	20	9	10	20	22	12	15	24	4
CERS6	-0.502753	0.0562667	0.978087	960	589	615	1099	1448	686	1086	964	3646	705
UVSSA	0.429043	0.0562711	0.978087	251	218	182	242	459	269	405	503	1200	515
VKORC1L1	-0.328818	0.0563128	0.978087	413	352	289	399	907	418	581	685	1683	444
OVOL3	0.482559	0.056335	0.978087	3	0	2	0	3	2	5	4	8	10
POU5F2	-0.55557	0.0563626	0.978087	4	10	10	3	12	16	4	16	25	1
HHIPL2	0.309918	0.0563705	0.978087	0	0	1	0	3	0	5	0	5	8
ZKSCAN8	0.27092	0.0563734	0.978087	879	726	634	911	1751	813	1136	1480	3171	1420
PI4K2A	0.394801	0.056439	0.978087	175	148	131	160	380	161	247	344	523	320
ZNF778	0.509892	0.0564925	0.978087	65	72	49	62	86	56	101	113	253	138
LOC728730	-0.606023	0.0565154	0.978087	37	21	50	25	78	67	55	98	153	27
GOLM1	-0.569269	0.056601	0.978087	57	74	94	63	214	93	124	146	202	63
BRDT	0.281857	0.0567236	0.978087	0	0	1	2	0	2	1	0	0	6
LOC100996654	0.542719	0.0567267	0.978087	2	3	0	2	9	3	9	10	11	15
SRSF6	0.293853	0.0567788	0.978087	1188	1071	829	1114	2242	1168	1694	2047	4615	1992
CYP2U1	0.609948	0.0569528	0.978087	34	37	49	72	98	126	124	139	88	192
COG1	0.451518	0.0569571	0.978087	215	230	149	280	419	250	318	486	1132	493
CXADR	-0.560712	0.0569827	0.978087	11	2	9	6	9	4	7	10	24	1
NCMAP	0.136177	0.0571455	0.978087	0	0	0	0	0	0	0	0	1	2
LOC105748977	0.136177	0.0571455	0.978087	0	0	0	0	0	0	0	0	1	2
LOC100130331	0.136177	0.0571455	0.978087	0	0	0	0	0	0	0	0	1	2
HDAC2	-0.319935	0.0571676	0.978087	727	646	535	764	1610	737	1040	1017	2107	758
MIR151B	0.568282	0.0572276	0.978087	4	3	3	3	4	9	4	5	10	14
TMEM236	0.156855	0.0573154	0.978087	0	0	0	1	0	0	0	0	0	3
ZNF239	-0.608322	0.0575992	0.978087	19	32	18	33	49	50	32	20	67	14
SPECC1	-0.506111	0.0576162	0.978087	651	751	714	997	1891	739	1291	928	1919	680
TMEM104	0.539784	0.0577032	0.978087	61	48	47	56	106	83	89	115	361	152
APBB1IP	-0.366927	0.0578439	0.978087	522	545	426	607	946	646	800	778	1538	552
ANKRD13B	-0.592309	0.0579154	0.978087	5	12	10	12	15	7	7	15	26	3
PHF2	0.342656	0.0580002	0.978087	250	275	178	302	546	352	447	470	924	503
SNORA70	-0.590687	0.0582224	0.978087	310	276	271	347	630	241	219	357	1950	211
WDFY2	-0.540286	0.0582296	0.978087	130	160	133	151	237	157	237	145	346	112
BICD1	-0.492593	0.058233	0.978087	148	151	132	150	239	194	153	227	376	126
TCF7	0.459849	0.0582411	0.978087	409	573	337	517	897	562	916	847	1331	1006
N4BP2	-0.331611	0.0582866	0.978087	745	685	608	900	1480	813	844	1352	2539	807
TSNAX	0.555379	0.0583134	0.978087	295	216	225	221	458	155	241	531	1155	587
SH3GL1P2	-0.596667	0.0587047	0.978087	11	9	13	10	20	15	12	13	18	4
STX11	0.40845	0.0587699	0.978087	311	232	180	305	635	348	511	631	1132	594
COL4A2	-0.521306	0.0588751	0.978087	3	3	11	15	52	14	76	26	55	0
EIF4A3	0.503295	0.0590449	0.978087	528	424	342	606	1286	555	1111	1300	2747	1323
FRMD8	0.53355	0.0590685	0.978087	251	334	196	317	505	379	573	673	1819	784
LINC00659	0.445988	0.0590903	0.978087	1	1	1	0	2	1	2	4	6	7
FRMD1	0.29837	0.059091	0.978087	0	0	0	0	2	0	1	3	3	5
FAM196B	-0.598077	0.0590979	0.978087	181	155	146	166	226	238	118	135	274	90
DANCR	-0.463194	0.0591333	0.978087	192	260	186	230	433	188	228	355	745	198
GATAD2B	-0.360853	0.0591445	0.978087	765	791	621	817	1581	872	871	1052	2400	782
RFX3	-0.457025	0.0592089	0.978087	703	749	526	905	1287	837	1108	1009	1620	660
PRPF19	-0.450779	0.0592135	0.978087	519	553	433	573	1157	544	1192	823	2226	557
NATD1	0.572478	0.0592299	0.978087	18	15	15	19	44	20	23	22	44	42
LINC01214	0.156826	0.0592675	0.978087	1	0	0	0	0	0	0	0	0	3
SYTL2	0.476953	0.0592942	0.978087	0	4	3	2	11	1	7	1	9	14
SNORD116-30	0.323618	0.0593564	0.978087	2	1	0	0	2	1	0	0	2	5
KIAA0895	-0.521707	0.0593885	0.978087	4	2	6	6	14	4	5	6	7	0
APOBEC3C	-0.559051	0.0594279	0.978087	199	190	173	237	449	197	208	162	429	140
SNORA2B	-0.57608	0.0594358	0.978087	7	12	4	7	11	7	5	12	33	2
FOXN3-AS2	-0.520215	0.0595959	0.978087	8	10	8	10	8	13	5	4	7	0
LOC401463	0.59103	0.0596062	0.978087	16	12	10	24	37	31	56	40	17	69
COL20A1	0.382924	0.059706	0.978087	0	1	0	2	0	3	1	3	8	8
YTHDF1	0.363583	0.0597218	0.978087	462	408	332	480	886	418	534	706	1921	808
NPSR1-AS1	0.279707	0.059761	0.978087	1	0	0	0	0	2	3	1	0	6
POLA1	-0.512128	0.0600482	0.978087	534	538	433	634	1258	799	617	599	1275	460
USP6NL	-0.470941	0.0601486	0.978087	468	367	374	657	752	746	664	811	2090	470
ABCC5	-0.5072	0.060155	0.978087	36	41	35	53	95	45	201	56	148	37
ANKRD26	-0.459905	0.0601937	0.978087	524	583	467	587	1025	661	635	757	1241	488
LILRP2	0.413702	0.0601968	0.978087	2	2	0	1	1	3	0	2	4	7
LOC100505585	-0.548661	0.0602883	0.978087	3	7	11	5	6	11	7	9	30	1
FHL1	-0.589074	0.0603865	0.978087	45	20	17	24	44	32	110	47	46	12
FES	-0.598047	0.0604506	0.978087	168	179	158	97	365	289	477	329	313	119
PLXND1	0.575172	0.0605066	0.978087	18	6	4	17	27	25	37	62	155	79
MEIOB	0.272718	0.060589	0.978087	3	0	1	1	1	0	0	0	0	6
CLK2	-0.43376	0.0608004	0.978087	444	381	339	419	683	460	429	494	1142	363
SDK2	0.27979	0.0608064	0.978087	3	0	1	1	0	0	0	4	0	8
SMDT1	-0.552514	0.0609183	0.978087	171	230	109	178	329	152	121	217	511	122
EFR3B	-0.598787	0.0611337	0.978087	67	37	98	122	327	120	147	180	173	58
SLX4IP	-0.466423	0.0611403	0.978087	220	205	193	253	439	247	254	281	507	192
SLC25A37	-0.518719	0.0612116	0.978087	133	169	103	161	255	99	215	283	678	127
EGR1	-0.576539	0.0612217	0.978087	455	388	278	248	800	424	1037	425	1102	286
FHDC1	0.427161	0.061267	0.978087	1	0	0	2	6	1	5	1	8	9
APOC1	-0.598969	0.0613042	0.978087	31	28	68	49	166	64	31	60	147	25
ERP29	-0.315438	0.0613137	0.978087	782	708	676	1067	1828	941	1390	1336	3022	954
ZNF318	-0.572312	0.0613682	0.978087	2650	3000	2644	3967	6287	4944	3803	3112	4789	2176
NTN3	0.582173	0.0614947	0.978087	9	7	1	2	13	6	7	11	23	20
ITPRIPL1	-0.437302	0.0615563	0.978087	158	125	149	167	394	229	193	318	627	167
PARP1	-0.409753	0.0615754	0.978087	2876	2767	2206	3340	6799	3143	3090	3547	8682	2760
TRAPPC2B	0.44137	0.0617392	0.978087	59	46	36	49	95	50	73	99	186	102
HIST4H4	-0.464819	0.061988	0.978087	501	500	331	563	822	558	561	476	1555	418
FYCO1	-0.417611	0.061989	0.978087	388	439	364	523	1143	692	676	637	1640	478
MYO16	-0.514331	0.0620535	0.978087	8	1	4	4	13	7	4	8	8	0
TEX9	-0.570313	0.0620561	0.978087	276	153	337	348	969	289	333	719	1308	246
NT5C2	-0.445282	0.062122	0.978087	411	402	301	408	804	368	386	488	1034	341
TMEM176B	0.251382	0.0621323	0.978087	0	0	1	0	5	0	0	0	3	6
CCDC7	-0.472033	0.0621344	0.978087	275	240	185	194	397	313	336	310	1062	222
ARAP1	0.310235	0.0621523	0.978087	1605	1247	1050	1740	2795	1801	2086	2700	6294	2696
FKBP1A	-0.360879	0.0621742	0.978087	593	680	500	728	1563	717	985	885	2560	706
CNNM1	-0.595293	0.0622416	0.978087	26	29	40	53	173	133	137	73	158	30
STOX1	0.358277	0.0623039	0.978087	3	1	1	0	2	0	1	0	3	6
FER1L4	0.584254	0.0624296	0.978087	36	43	22	30	28	37	55	40	98	81
PLA2G15	0.417558	0.062436	0.978087	78	86	56	81	161	124	129	150	309	169
SNORD116-27	-0.583088	0.0624962	0.978087	11	8	5	4	23	7	12	12	26	3
ATPIF1	-0.417219	0.062531	0.978087	369	329	350	505	1081	521	686	668	1213	428
ZNF345	0.48697	0.0626159	0.978087	83	82	63	68	141	72	75	162	280	161
IL17RA	0.425453	0.0627003	0.978087	184	113	132	216	348	253	240	331	596	353
KHK	-0.587553	0.0628068	0.978087	8	5	6	12	15	17	18	19	24	4
KLB	0.533808	0.0629149	0.978087	30	23	19	32	43	19	37	48	107	60
KRT86	-0.512391	0.0629424	0.978087	2	3	6	4	6	4	5	10	9	0
CA11	-0.548407	0.0629997	0.978087	66	57	49	62	132	104	74	81	138	48
IL12RB2	0.594434	0.0631045	0.978087	237	209	117	260	435	689	521	664	565	842
TMEM184B	0.521346	0.0632197	0.978087	92	65	49	89	109	91	123	191	371	189
FLYWCH2	0.514103	0.0633929	0.978087	59	67	36	75	141	70	154	138	237	159
CCNE1	-0.524737	0.0634082	0.978087	97	119	88	91	243	92	107	221	502	92
N4BP3	0.454212	0.0634365	0.978087	316	258	191	426	457	344	534	555	932	622
CTCF	-0.36452	0.063502	0.978087	586	570	475	790	1344	632	709	860	2002	626
TXNIP	-0.46794	0.0635103	0.978087	3054	4207	2929	2782	5904	2961	5619	5734	10641	3106
LDLRAD4-AS1	0.185342	0.0635562	0.978087	1	0	0	0	1	0	0	0	0	3
CDKN2B-AS1	0.518238	0.06356	0.978087	1	3	1	5	4	4	11	14	9	17
DOCK7	-0.49745	0.0636324	0.978087	765	646	527	750	2106	1321	1178	1281	1915	711
POLR2F	-0.502889	0.0637504	0.978087	85	76	56	96	187	106	115	80	257	70
NOSIP	0.441706	0.0639324	0.978087	169	126	105	162	274	180	245	312	768	329
PIGF	-0.505765	0.0639391	0.978087	113	96	85	129	248	130	101	155	249	89
TMEM156	-0.588639	0.0639595	0.978087	172	198	190	172	472	365	341	386	231	135
STARD13	-0.592021	0.0640736	0.978087	285	163	197	305	1335	1013	571	434	942	198
SNORD98	-0.568433	0.0641003	0.978087	8	8	10	17	9	9	6	25	35	3
ALG8	-0.416185	0.0641429	0.978087	249	221	187	227	453	290	291	330	578	219
BRPF1	0.491798	0.0641455	0.978087	231	212	141	250	445	287	371	565	1304	557
TIAM2	-0.563267	0.0641835	0.978087	67	40	137	193	155	215	94	197	64	30
DANT2	-0.531347	0.0642382	0.978087	43	20	1	34	56	86	74	22	102	4
R3HDM1	-0.426981	0.0642924	0.978087	698	719	529	767	1447	758	729	861	1806	633
ERICH3	-0.540595	0.06432	0.978087	10	31	16	23	114	40	149	40	40	6
SPG11	-0.265428	0.0643748	0.978087	2528	2401	1983	2611	5070	2869	3067	3878	7755	2790
SNORA37	-0.591491	0.0644333	0.978087	78	67	61	86	185	52	26	50	279	33
RUNX1-IT1	-0.584768	0.0644588	0.978087	23	11	11	9	35	37	35	41	32	8
IRF5	0.344104	0.0645799	0.978087	1355	1244	888	1570	2982	1334	2032	2819	5396	2546
LARS2	-0.486611	0.0646781	0.978087	468	383	278	439	863	509	546	451	868	344
RGCC	0.538825	0.0646966	0.978087	38	49	51	96	126	55	114	140	223	153
ITPKB	-0.447432	0.0646981	0.978087	717	772	484	568	1495	1126	1167	1140	2377	705
ARL11	-0.499439	0.0647879	0.978087	134	99	98	100	197	117	143	118	278	89
ALG1L2	-0.506685	0.0647971	0.978087	12	11	3	3	8	7	3	9	10	0
ENDOV	0.560089	0.0649057	0.978087	36	41	33	38	60	49	93	110	208	117
ZSCAN12	-0.354809	0.0649908	0.978087	481	454	363	520	1032	512	498	759	1428	483
GLUD1P3	0.572438	0.0652743	0.978087	20	11	14	10	34	22	24	39	77	46
SLC16A1	-0.3701	0.0653853	0.978087	792	745	706	859	1824	711	1278	1145	2701	836
LEO1	-0.492791	0.0654038	0.978087	374	303	279	417	811	411	418	379	764	293
MTHFD1L	-0.472354	0.0655151	0.978087	393	328	327	479	1179	474	893	583	1722	420
SH3D21	-0.533833	0.0656186	0.978087	251	130	156	232	275	239	287	189	500	147
PLA2R1	0.259387	0.0656322	0.978087	1	1	1	0	1	0	0	0	0	4
SLC16A10	-0.489702	0.065667	0.978087	76	54	64	78	125	83	81	84	194	58
SMARCAL1	-0.434698	0.0656802	0.978087	266	261	207	243	546	293	277	331	664	232
FBXL5	0.275527	0.0657204	0.978087	834	623	606	829	1677	758	1127	1364	2756	1322
CAT	-0.489315	0.0659632	0.978087	549	513	349	745	1061	530	467	724	1288	436
TPST1	0.495556	0.0660311	0.978087	72	46	57	43	141	71	104	114	179	135
CCT5	-0.3176	0.0660839	0.978087	1814	1532	1207	2093	4430	1774	2552	3076	5876	1959
TOR3A	-0.373302	0.0660887	0.978087	266	238	213	348	652	351	549	503	1133	321
CUX1	-0.482813	0.0661582	0.978087	345	384	295	467	627	317	515	425	852	305
MRPL45	-0.45532	0.0661873	0.978087	314	303	258	299	603	264	384	377	696	260
TRIM41	0.326801	0.0663309	0.978087	241	238	230	268	562	321	384	531	1027	495
CTIF	-0.434728	0.0663686	0.978087	115	104	85	92	191	85	143	160	386	97
ATIC	-0.492432	0.0664447	0.978087	323	357	260	321	762	451	336	406	787	280
UBXN6	0.517852	0.0665437	0.978087	291	231	175	369	628	373	662	689	1733	785
ACTR3B	-0.528924	0.0665546	0.978087	75	104	84	80	138	96	163	104	256	71
B3GNT5	0.546323	0.0665855	0.978087	5	10	3	6	7	1	6	5	13	17
SYNGR3	0.538386	0.0665979	0.978087	56	38	44	50	153	46	78	151	202	137
CNPY3	-0.483658	0.0666482	0.978087	364	429	363	474	857	514	853	526	1085	387
TAOK2	0.438646	0.0666528	0.978087	337	379	227	345	614	439	455	758	1633	736
TNS3	-0.571957	0.0667225	0.978087	145	68	100	217	384	274	143	214	682	111
SPATC1L	-0.567777	0.0670335	0.978087	16	7	11	52	72	38	31	101	129	11
HIST1H4C	-0.346172	0.0670405	0.978087	1208	1326	1050	1575	2494	1471	1477	1945	4078	1351
ZMYND10	0.58057	0.067059	0.978087	4	4	5	16	13	13	15	9	27	26
SESTD1	0.42467	0.0670871	0.978087	310	208	208	346	773	301	478	394	958	575
TMEM249	0.455747	0.0671321	0.978087	2	2	1	2	0	3	11	8	13	15
LGALS14	-0.560953	0.0671729	0.978087	32	42	37	30	43	23	64	12	36	9
PALD1	-0.574632	0.0673242	0.978087	70	161	70	172	173	216	130	243	334	85
MALT1	0.360332	0.0673645	0.978087	2059	1851	1494	2110	4250	2217	3069	4215	9752	3995
ABCB7	-0.433099	0.0673953	0.978087	578	606	427	725	1254	520	812	661	1684	539
CERCAM	0.583131	0.0674029	0.978087	73	64	36	70	118	67	38	185	119	169
AHDC1	0.465249	0.0674262	0.978087	108	69	51	86	155	109	95	100	292	164
FAM135A	-0.305108	0.0674531	0.978087	469	445	379	458	979	509	813	789	1732	536
IL26	0.416056	0.0676645	0.978087	4	1	3	3	2	0	1	16	4	15
GRIK4	-0.549018	0.0676816	0.978087	9	7	1	5	15	10	23	12	26	2
PITPNM1	0.463541	0.0678003	0.978087	475	432	283	550	1005	536	779	1207	2419	1097
MPHOSPH10	-0.490085	0.0678215	0.978087	262	315	246	255	623	319	415	278	764	241
SLC16A9	-0.543559	0.0679781	0.978087	61	56	34	54	142	33	82	84	252	44
NAGS	0.565276	0.0679992	0.978087	15	13	9	14	22	12	26	28	45	35
CCDC34	-0.50187	0.0681306	0.978087	79	68	74	94	197	97	92	109	191	68
GRIN2C	0.52239	0.0681313	0.978087	5	2	3	1	7	8	5	14	41	22
AP1S2	-0.426887	0.0682652	0.978087	476	439	467	495	1315	519	761	1065	1436	513
TAGAP	0.547538	0.0683518	0.978087	3	44	44	74	64	76	37	121	83	167
NOXA1	0.455425	0.0684752	0.978087	2	0	1	21	6	15	18	27	33	43
CD58	-0.50272	0.0685339	0.978087	1187	1021	816	847	1933	940	751	1260	2575	771
C10orf99	0.22635	0.0686275	0.978087	0	1	1	1	0	0	0	0	0	4
TTLL4	-0.534928	0.0686657	0.978087	205	193	251	217	487	365	347	267	505	185
ATP11A-AS1	-0.561967	0.068674	0.978087	6	13	15	15	15	23	12	8	42	4
LOC100288778	0.550304	0.0687908	0.978087	92	136	73	182	175	165	124	183	675	306
PAG1	-0.518906	0.0687937	0.978087	886	548	850	1476	1538	1341	1958	1583	3312	861
CHD3	-0.494844	0.068981	0.978087	1326	1052	942	1279	2054	1318	1313	1054	2645	922
MIR4518	0.245023	0.0690322	0.978087	0	0	0	1	1	0	0	1	1	3
MST1R	-0.519427	0.0691068	0.978087	8	6	15	12	19	44	52	19	20	2
LRRC40	0.348283	0.0691399	0.978087	441	359	355	480	918	432	476	796	1644	781
WDR49	0.38952	0.0692527	0.978087	1	1	1	0	1	5	2	1	2	7
CEP135	-0.436091	0.0694021	0.978087	357	301	283	400	678	331	362	395	896	300
LOC652276	0.474057	0.0694358	0.978087	45	32	22	38	66	48	50	58	150	78
LOC105369723	0.53439	0.0694847	0.978087	3	0	4	4	8	5	4	7	9	13
NDUFA9	-0.343042	0.0694943	0.978087	754	582	422	766	1739	768	1040	1204	2282	749
CYP11A1	0.581053	0.0696191	0.978087	21	15	35	21	111	24	68	65	116	97
NPFF	0.559881	0.0698176	0.978087	3	5	1	5	6	5	6	10	18	15
EFHC1	-0.54787	0.0699064	0.978087	83	82	58	93	142	171	96	165	205	67
PSMB7	-0.405439	0.0699106	0.978087	242	278	184	274	612	272	404	338	744	254
LOC105378853	0.375344	0.06997	0.978087	1	0	2	1	0	1	2	1	5	6
NACA2	-0.531376	0.0700008	0.978087	58	45	33	43	133	40	64	55	173	38
RPL13P5	0.561382	0.070005	0.978087	16	14	9	15	25	15	27	16	47	35
CEACAM8	0.340595	0.0700156	0.978087	1	1	1	0	0	4	0	3	2	7
SEMA4G	0.5458	0.0700294	0.978087	26	28	18	29	45	16	37	50	127	64
CLEC11A	0.322015	0.070081	0.978087	0	0	0	1	0	1	2	4	4	6
OXCT1	-0.463578	0.0701752	0.978087	719	762	577	859	1928	901	1100	885	1742	687
PLBD1	0.575453	0.0701787	0.978087	21	17	18	20	60	21	24	39	31	54
SMARCC1	-0.42807	0.0701893	0.978087	2116	2144	1840	2277	4764	2277	2299	2694	5358	1963
MIR5692C2	0.538017	0.0704844	0.978087	2	2	2	5	12	2	6	12	25	17
APBA2	0.364558	0.0706577	0.978087	0	1	0	3	3	0	1	2	3	6
GGA2	-0.41062	0.0707717	0.978087	1538	1580	1215	1554	3225	1473	2006	1757	3963	1415
SLC25A4	0.430014	0.0707745	0.978087	233	197	158	223	350	172	354	266	630	391
FAR2	-0.553151	0.0707964	0.978087	169	72	68	97	327	110	194	280	289	90
CNPPD1	0.515618	0.0708778	0.978087	255	250	196	306	579	353	497	843	1692	757
ZYX	0.560228	0.0709721	0.978087	96	93	66	156	222	170	269	302	854	370
FAM27B	0.455023	0.0709802	0.978087	6	0	1	2	2	1	7	7	17	14
ITSN1	-0.562352	0.0710051	0.978087	13	12	31	28	63	30	58	17	38	9
PRPS1	-0.400597	0.0711529	0.978087	325	379	269	438	954	371	484	486	1344	371
NEK9	-0.431219	0.0711845	0.978087	1221	1330	940	1270	2799	1380	1816	1464	3000	1154
ITGA6	-0.575877	0.0712993	0.978087	68	85	47	64	137	77	38	53	67	28
NDUFB8	-0.423923	0.0713571	0.978087	789	606	425	729	1434	593	1202	896	2760	663
IL10	0.570786	0.0713575	0.978087	90	39	43	173	82	136	122	147	81	255
RABIF	-0.510859	0.0714523	0.978087	51	47	33	53	78	51	75	73	109	38
TRIAP1	0.430478	0.0714688	0.978087	256	219	208	208	490	214	378	484	1129	503
MEX3A	-0.55929	0.0715064	0.978087	31	29	26	20	34	57	20	29	26	9
MFSD7	0.577147	0.0716505	0.978087	22	11	4	22	27	26	32	51	48	54
LOC389834	0.512197	0.0716571	0.978087	7	22	86	20	110	127	48	71	54	192
FALEC	0.482791	0.0717261	0.978087	3	5	1	1	7	3	2	1	11	11
LOC100996447	-0.557175	0.0717468	0.978087	52	35	16	43	96	45	61	117	130	32
ZNF138	-0.410727	0.071791	0.978087	180	152	120	167	323	223	176	224	614	160
MKKS	-0.396045	0.0718122	0.978087	117	111	85	121	287	147	152	201	344	119
CEBPE	0.189798	0.0719539	0.978087	0	0	0	0	0	1	2	0	0	4
TEAD4	-0.562371	0.0720895	0.978087	19	14	18	8	87	17	17	60	98	9
SS18L2	-0.453176	0.0721074	0.978087	181	160	134	175	366	139	154	220	562	146
ICAM2	-0.439672	0.0721251	0.978087	129	128	124	183	350	202	269	251	406	150
MCU	-0.461447	0.0722093	0.978087	182	144	128	233	455	187	282	192	624	166
SLC50A1	-0.387173	0.0724025	0.978087	432	347	317	482	901	360	504	583	1081	391
FUS	-0.483926	0.072431	0.978087	340	375	293	383	759	443	424	391	760	299
CYB5R3	0.392574	0.0724662	0.978087	256	232	220	338	553	409	511	586	1198	594
GRAMD1B	-0.570509	0.0726006	0.978087	170	223	154	169	406	300	356	114	383	122
C1D	0.444716	0.0726501	0.978087	197	169	151	215	347	134	179	316	621	351
FAM168A	0.232473	0.0728545	0.978087	621	588	446	712	1199	763	898	1027	2109	1029
CABP1	-0.574646	0.072862	0.978087	42	27	15	60	130	101	119	111	305	34
LOC284454	0.46116	0.0728682	0.978087	70	64	49	82	138	73	109	127	382	157
ALMS1	0.359653	0.0731075	0.978087	821	888	531	1002	1790	943	1088	1370	2251	1506
C17orf99	-0.567481	0.0731588	0.978087	37	19	27	55	101	42	78	85	79	27
REEP5	-0.426142	0.0731761	0.978087	432	352	310	505	897	524	833	605	1147	420
RTN2	-0.559361	0.0731795	0.978087	26	22	24	38	82	40	43	27	87	21
LOC101928891	0.49727	0.0733931	0.978087	5	1	1	7	5	6	1	8	9	14
PHB	-0.296405	0.0733958	0.978087	805	720	466	891	1797	881	1121	1289	2649	870
MTG2	-0.381406	0.0735178	0.978087	127	126	107	163	296	163	195	178	428	138
TMEM164	-0.48231	0.0735424	0.978087	285	389	243	319	526	306	394	318	1273	268
MIR10A	0.283386	0.0736648	0.978087	0	1	0	0	2	0	4	0	4	6
GMDS	-0.555607	0.0736781	0.978087	169	160	115	134	386	113	177	108	305	96
UBXN7	-0.504623	0.0737382	0.978087	2137	1654	1256	1467	3115	1699	2029	1613	3254	1272
FABP5	-0.572851	0.073752	0.978087	54	65	35	68	142	35	154	73	82	32
CHMP2A	-0.375624	0.0737955	0.978087	380	344	263	432	693	347	423	436	1198	350
CNEP1R1	0.371386	0.0738473	0.978087	231	192	183	209	437	185	247	391	715	386
HSPD1	-0.494866	0.0739149	0.978087	4034	3486	2821	4296	10053	3584	5689	4137	7525	3146
KCND2	-0.568343	0.0739937	0.978087	348	331	223	154	208	389	466	140	437	116
MIR4720	0.564689	0.0740338	0.978087	6	10	1	6	16	5	16	13	25	23
RELA	0.518668	0.0740351	0.978087	439	356	345	561	706	465	739	1184	2821	1171
HOXC8	0.211512	0.074065	0.978087	1	0	0	0	0	1	0	0	1	3
SAMD4B	0.462349	0.074148	0.978087	231	182	159	225	356	314	366	528	1072	505
LARS	-0.431605	0.0741715	0.978087	1493	1504	1337	1892	4169	1991	3705	2428	5686	1739
EHHADH	-0.569794	0.0743158	0.978087	26	8	22	30	121	35	43	33	93	15
MORF4L2	0.433251	0.0743574	0.978087	1565	1114	908	1560	2999	1183	1530	2596	6500	2762
CCT3	-0.309611	0.0743603	0.978087	2272	2213	1495	2405	4538	2051	3203	3043	7017	2329
HIST1H4A	-0.570225	0.0743843	0.978087	118	115	94	147	288	147	75	58	152	53
FAM104A	0.325986	0.0745502	0.978087	419	351	288	499	940	409	638	694	1752	762
LOC100506472	-0.548796	0.0747642	0.978087	18	12	13	6	19	24	10	13	22	4
CPNE7	-0.531353	0.0748078	0.978087	83	121	123	199	267	264	284	273	473	127
RPN2	-0.273202	0.075075	0.978087	1557	1296	1096	1409	2892	1609	2444	2577	5458	1694
TMEM115	0.420175	0.0750929	0.978087	161	161	108	160	283	170	293	288	756	332
LRRC41	0.3393	0.0751153	0.978087	793	684	549	713	1351	697	921	1338	3070	1312
CCL22	-0.565231	0.0751297	0.978087	12452	15608	7878	8039	12614	4013	11607	4269	15330	3879
MEF2D	0.366312	0.0751734	0.978087	488	425	294	445	674	490	561	696	1795	792
MLF2	0.385762	0.075259	0.978087	545	479	402	656	1210	630	752	1193	2757	1136
B3GNT7	0.515112	0.0753006	0.978087	192	83	97	263	317	245	278	288	561	394
CTBP1-AS2	0.532949	0.075322	0.978087	47	33	25	36	64	40	41	109	153	94
RAD9B	-0.557329	0.0754474	0.978087	21	11	22	23	37	32	34	32	66	15
TRABD2A	-0.481498	0.075476	0.978087	4	1	1	2	10	5	10	9	18	0
RAB25	0.210585	0.0755474	0.978087	1	0	0	1	0	0	0	0	1	3
VIPR2	0.210585	0.0755474	0.978087	1	0	0	1	0	0	0	0	1	3
CDK4	-0.353517	0.0756983	0.978087	606	631	423	711	1417	625	830	777	2170	638
LRRC46	0.564812	0.0757255	0.978087	9	9	11	11	7	7	22	19	50	33
CDCA7L	-0.516766	0.0757641	0.978087	358	362	300	380	765	259	229	575	1014	268
SPEF1	0.212695	0.0758877	0.978087	0	0	0	1	1	0	0	0	2	3
BET1L	0.421349	0.0759317	0.978087	434	316	305	400	719	391	665	742	2016	821
LDHAL6A	-0.513101	0.0760802	0.978087	4	7	5	8	19	5	2	14	14	1
C1QBP	-0.335673	0.0761028	0.978087	972	1014	780	1150	2468	919	1271	1631	3430	1082
IFNG	0.475272	0.0761245	0.978087	16	2	2	6	4	6	5	35	17	31
VPS53	-0.444415	0.0761822	0.978087	246	282	248	264	570	338	376	291	801	250
SAV1	-0.478823	0.0762232	0.978087	171	301	188	253	410	215	351	322	593	198
MTMR6	0.444517	0.0762302	0.978087	296	255	194	237	595	232	394	631	1231	578
DHRS4	-0.502555	0.0762326	0.978087	52	47	53	87	114	60	81	70	159	48
MYO9A	-0.440671	0.076248	0.978087	1088	1084	933	1221	2097	1670	1295	1755	2593	1045
MIR298	0.309515	0.0762706	0.978087	1	0	0	1	1	0	2	1	1	4
ADGRE5	-0.376145	0.076276	0.978087	646	465	375	594	1126	810	944	796	2039	596
SYT8	0.210808	0.0762987	0.978087	0	0	0	0	2	0	0	1	1	3
TSC22D1	-0.567118	0.0763747	0.978087	74	127	121	72	121	142	63	118	433	59
LOC105371414	-0.459246	0.0763911	0.978087	52	58	52	54	93	66	84	79	190	51
SNORA25	-0.475164	0.0764812	0.978087	86	79	71	120	153	74	98	130	385	78
POLR2C	0.420308	0.0765077	0.978087	442	491	407	549	1211	454	830	915	2589	1073
LOC101927752	0.485476	0.0765597	0.978087	34	37	32	40	99	45	59	102	128	92
SCFD2	-0.365156	0.0765715	0.978087	283	240	153	292	517	352	307	422	925	269
NR4A2	0.54526	0.0767452	0.978087	20	16	13	22	40	44	36	50	104	61
SDSL	-0.536713	0.0767473	0.978087	11	8	3	6	12	15	31	12	35	3
CERKL	-0.559372	0.0767701	0.978087	24	12	16	12	66	17	31	14	36	8
TAS2R46	-0.554303	0.0768656	0.978087	22	18	18	11	17	34	11	17	70	7
ARV1	-0.41953	0.076867	0.978087	94	93	80	86	221	125	107	176	319	95
SP6	0.43882	0.0769541	0.978087	0	2	0	2	8	1	5	6	16	12
MYCBP2	-0.343928	0.0769576	0.978087	7015	6301	4709	6443	14531	8829	7755	10534	18862	6899
AKAP10	-0.447463	0.0770884	0.978087	493	458	409	516	952	439	504	493	1275	407
BSDC1	0.39569	0.0771075	0.978087	491	474	396	503	925	495	657	1041	2393	993
EXOSC2	-0.394047	0.0771352	0.978087	267	265	220	344	697	415	324	436	970	297
THAP9	-0.437918	0.0772763	0.978087	99	113	80	142	285	154	159	224	312	114
ACVR2B	-0.421139	0.0773263	0.978087	211	279	238	299	677	337	337	402	776	265
IL6ST	0.358429	0.0773803	0.978087	1908	1938	1202	2232	4285	2346	3511	3707	8822	3905
SYNGR1	-0.509975	0.0774102	0.978087	38	4	13	45	90	52	61	31	19	5
ASUN	-0.466797	0.0775605	0.978087	754	583	505	823	1625	625	649	760	1701	567
NR1H3	0.529069	0.0776922	0.978087	37	23	23	36	63	42	64	36	169	82
GLDC	-0.564161	0.077846	0.978087	263	685	195	323	780	420	143	386	824	176
NASP	-0.481981	0.0779187	0.978087	593	627	459	836	1625	887	778	743	1441	560
HMGCL	-0.3463	0.0779805	0.978087	463	466	420	528	948	494	680	617	1469	494
LOC102467212	0.211444	0.0780001	0.978087	1	0	0	0	1	0	0	0	2	3
TOR1A	0.33586	0.078147	0.978087	214	214	222	243	539	297	389	455	990	466
LOC729737	-0.514201	0.0781483	0.978087	7	3	13	27	19	4	11	15	28	2
CCDC157	-0.563599	0.0782749	0.978087	14	5	9	16	22	11	17	32	50	7
IFT122	-0.438837	0.0785233	0.978087	98	87	84	114	203	129	99	129	319	91
DYNLRB1	-0.33631	0.0785242	0.978087	434	411	356	546	1000	428	720	636	1478	482
USP28	-0.402239	0.0785357	0.978087	835	599	654	1006	1893	966	886	1388	2172	795
ASL	0.355022	0.0785791	0.978087	253	172	135	204	370	251	324	356	808	385
SPSB2	0.555091	0.0785879	0.978087	38	48	26	45	60	47	136	96	201	131
PLEKHM1P1	0.472323	0.0785886	0.978087	71	60	55	76	143	130	115	100	326	165
ARHGAP25	-0.549418	0.0786352	0.978087	82	170	97	81	413	71	64	45	294	41
MFSD2B	-0.474464	0.0786686	0.978087	5	6	3	2	4	9	5	3	14	0
UCA1	0.449929	0.0786924	0.978087	3	0	1	2	2	2	2	4	8	8
VPS13B	-0.447219	0.0788201	0.978087	1893	1890	1358	1766	3298	2237	1838	2012	4315	1544
PPP5C	-0.394766	0.0789437	0.978087	288	273	170	307	666	397	430	368	994	290
SEC31B	-0.419586	0.0790174	0.978087	394	332	300	355	485	496	499	559	1146	345
SNTB1	0.553486	0.0791635	0.978087	191	121	32	144	387	90	68	208	125	350
TBX21	0.560829	0.079165	0.978087	229	134	37	193	204	305	152	514	404	506
PRKCQ-AS1	0.494453	0.0791784	0.978087	13	4	0	3	10	3	4	12	27	21
TMEM19	-0.482076	0.079377	0.978087	537	476	345	426	838	395	438	508	956	351
EPB41L4B	-0.530656	0.0794484	0.978087	14	21	38	43	57	20	19	27	19	7
FYN	0.370064	0.0795581	0.978087	1	222	26	306	70	266	205	161	144	718
MCEMP1	-0.472977	0.0795737	0.978087	3	4	2	2	9	4	3	4	16	0
ZNF217	-0.502588	0.0797542	0.978087	1502	1892	1512	1891	3681	1936	1520	1779	3620	1328
MGAT5	-0.535252	0.079804	0.978087	1202	1744	922	1740	1980	1121	1967	1230	2363	919
ATP11C	-0.329327	0.079815	0.978087	714	841	519	914	1866	898	1275	1533	3247	917
NDUFV2-AS1	-0.536556	0.0798747	0.978087	27	24	25	28	42	24	32	27	79	18
ZNF441	0.378247	0.0798849	0.978087	235	161	157	209	504	242	337	446	944	430
TMEM231	-0.503542	0.0800068	0.978087	50	64	63	58	128	81	56	118	183	52
LCN10	-0.555789	0.0800819	0.978087	61	54	31	53	161	98	150	63	139	42
ZC2HC1C	-0.550619	0.0801567	0.978087	16	17	21	17	33	30	31	37	55	14
MRPL12	-0.397884	0.0802188	0.978087	154	169	121	184	462	196	295	249	684	182
LMF2	0.553991	0.080223	0.978087	157	132	90	166	293	275	404	502	1290	563
CRNDE	-0.560522	0.0802268	0.978087	19	42	43	68	131	50	76	29	172	27
DENND2D	0.550366	0.0804802	0.978087	880	682	820	1032	4272	1285	1441	1791	1617	2716
RNF6	0.287691	0.0804821	0.978087	709	587	520	774	1525	644	891	1221	2623	1186
PPP1R36	0.324256	0.0805715	0.978087	2	0	1	1	5	4	0	1	0	8
ANKRD36BP1	0.388778	0.080591	0.978087	277	333	264	330	610	291	374	610	883	577
DYM	-0.237912	0.0805961	0.978087	572	528	459	647	1166	672	810	853	2092	676
RBM41	-0.36504	0.0806625	0.978087	375	315	295	394	798	362	526	516	926	362
LINC01068	0.276182	0.0807636	0.978087	1	0	0	1	1	0	1	2	0	4
XRCC1	0.39609	0.0809294	0.978087	236	241	186	293	502	293	269	483	1169	499
PFDN2	-0.530096	0.0813222	0.978087	79	88	60	105	245	72	142	71	244	65
FAM132A	0.495151	0.0813868	0.978087	7	4	8	6	15	3	15	28	119	45
HTT	-0.333422	0.0813978	0.978087	3780	3302	2836	4307	7553	5100	5073	4845	11756	3970
DCAF4L1	0.517933	0.081542	0.978087	5	1	0	4	11	6	9	9	17	16
MIR3190	0.136591	0.0815515	0.978087	0	0	0	0	0	0	0	0	3	3
TPI1	0.214249	0.0816174	0.978087	8698	7368	5990	10405	17824	9326	12082	13784	30856	13878
AP3B2	0.426645	0.0818671	0.978087	3	1	0	1	4	2	12	5	5	12
DDAH1	-0.467488	0.0820303	0.978087	3	4	6	4	3	6	3	5	10	0
NCL	-0.501124	0.0820317	0.978087	2656	2744	2183	3241	6437	2870	2809	2423	5562	2106
TSPAN31	-0.368608	0.0820447	0.978087	256	214	194	258	499	265	327	275	788	240
C19orf54	-0.504161	0.0820746	0.978087	101	88	80	91	210	107	113	76	252	73
ADM5	0.549985	0.0821429	0.978087	24	33	11	19	33	28	40	58	134	69
LOC105378047	-0.541612	0.0821704	0.978087	127	121	172	159	492	216	57	142	120	56
FAM173B	-0.5007	0.0821801	0.978087	87	121	72	90	199	79	153	124	209	76
RRP8	0.352213	0.0822251	0.978087	231	229	187	248	512	281	360	473	1166	476
CXorf40B	0.533914	0.0822897	0.978087	50	38	21	42	68	45	65	94	273	113
RAPSN	0.301265	0.0822985	0.978087	0	0	1	0	0	2	1	2	11	7
HK2	-0.522859	0.0823127	0.978087	1751	1440	1283	1729	3565	1314	2248	1162	2960	1125
RAB15	-0.542058	0.0823927	0.978087	111	119	95	61	116	72	128	110	229	62
WDR46	0.420847	0.082471	0.978087	3	5	4	16	12	4	37	8	247	77
RASAL1	0.5554	0.0826894	0.978087	103	118	50	59	201	113	110	60	123	216
PRICKLE4	-0.555861	0.0827033	0.978087	13	24	14	12	31	37	33	38	54	12
TFB1M	-0.37825	0.0827529	0.978087	185	170	158	217	388	179	249	259	498	182
QDPR	-0.51138	0.0827778	0.978087	103	60	54	111	286	106	183	112	328	80
INTS7	-0.377649	0.0828574	0.978087	671	541	526	707	1482	851	710	856	1994	648
LOC728554	-0.508241	0.0831029	0.978087	67	65	119	91	169	102	143	160	261	76
MED13L	-0.549732	0.0831328	0.978087	600	685	1037	366	888	277	432	416	2135	269
FZR1	0.463637	0.083145	0.978087	298	207	173	295	457	382	435	627	1449	628
MPG	0.456337	0.0832773	0.978087	231	229	136	269	485	263	429	542	1312	552
PROCR	-0.515544	0.0832837	0.978087	8	6	5	8	12	13	20	10	9	2
SMTN	0.521203	0.0835359	0.978087	61	55	35	74	123	81	80	162	410	169
ANKRD52	0.380017	0.0835589	0.978087	573	537	398	511	980	812	842	1146	2345	1114
PDCD5	-0.349204	0.0835736	0.978087	379	356	292	450	1038	390	626	579	1459	428
PHF11	-0.550068	0.0836219	0.978087	21	17	12	17	34	33	25	24	46	12
MIR4511	0.191278	0.0836696	0.978087	0	0	0	0	0	2	0	0	5	5
LOC101927055	0.277692	0.083693	0.978087	1	0	0	1	3	0	0	1	1	4
CRYGS	0.507263	0.0837006	0.978087	36	25	29	30	45	25	38	69	100	68
PDCD4	-0.439947	0.0837222	0.978087	2354	2074	1808	2372	4642	1914	2820	2553	4665	1903
TMEM173	-0.545648	0.0837362	0.978087	36	34	12	30	41	42	53	34	124	21
THG1L	-0.430464	0.083748	0.978087	214	191	145	225	408	152	251	220	576	174
PGAP1	-0.407517	0.0838579	0.978087	416	315	358	335	632	319	490	553	1039	342
TTN	-0.447526	0.0839662	0.978087
SNORA21	-0.553632	0.084011	0.978087	61	97	47	92	118	65	47	68	486	43
RNF11	0.389443	0.0840786	0.978087	458	447	401	544	843	390	684	965	1989	926
ZNF213	0.497963	0.0840809	0.978087	29	29	17	21	45	26	46	53	111	61
SCAND1	0.550597	0.0841588	0.978087	51	60	38	80	102	79	177	241	408	225
MIR1276	0.137981	0.0841702	0.978087	0	0	0	0	2	0	0	0	0	3
FEZ1	0.551792	0.08425	0.978087	331	156	237	556	639	693	302	624	559	914
TMEM109	-0.39529	0.0844027	0.978087	216	159	112	187	400	203	181	289	558	173
TNFRSF8	-0.478577	0.0844677	0.978087	669	864	503	943	1154	716	1405	918	3648	686
ARHGAP44	-0.534304	0.0844817	0.978087	57	42	65	86	92	32	52	45	31	18
YBX3P1	-0.551361	0.0845004	0.978087	13	10	8	17	42	12	24	30	67	10
PTGES2-AS1	0.472006	0.0846302	0.978087	1	2	2	3	4	5	10	8	4	13
TBL3	0.525741	0.0848881	0.978087	189	164	95	202	413	216	307	531	1338	533
C11orf98	0.444346	0.0849952	0.978087	2	1	2	4	5	2	0	5	5	9
RARRES1	-0.538925	0.0850849	0.978087	10	12	7	8	14	11	9	27	20	4
PHRF1	0.423218	0.0853135	0.978087	497	500	325	603	941	638	838	1178	2706	1134
SNORA74B	-0.488425	0.0854171	0.978087	89	70	54	77	282	133	163	194	2857	87
SGO1-AS1	0.382842	0.0856211	0.978087	0	3	1	3	2	2	0	2	3	7
ALOX12	0.458803	0.0856532	0.978087	45	33	40	38	71	52	59	94	156	91
TRMT12	0.383997	0.0856887	0.978087	141	132	109	108	260	127	196	217	563	253
EGFR	-0.473933	0.0857541	0.978087	12	3	3	7	70	10	8	18	80	1
TRAF5	-0.487465	0.0857932	0.978087	527	625	566	629	1128	813	740	788	1073	495
ZNF330	0.290498	0.0858012	0.978087	451	384	366	461	1043	456	561	810	1663	780
ROM1	0.543836	0.0859215	0.978087	11	12	9	14	17	9	21	29	44	32
NOCT	-0.382074	0.085956	0.978087	132	109	106	130	316	134	147	193	484	130
STEAP3	-0.549921	0.0859979	0.978087	55	29	27	56	227	65	148	159	320	44
MIR190B	0.124514	0.0860718	0.978087	0	0	0	0	1	0	0	0	0	2
TRIM43	0.124514	0.0860718	0.978087	0	0	0	0	1	0	0	0	0	2
LINC00491	0.124514	0.0860718	0.978087	0	0	0	0	1	0	0	0	0	2
TCF21	0.124514	0.0860718	0.978087	0	0	0	0	1	0	0	0	0	2
ANKRD30BP3	0.124514	0.0860718	0.978087	0	0	0	0	1	0	0	0	0	2
CACNA1C-AS2	0.124514	0.0860718	0.978087	0	0	0	0	1	0	0	0	0	2
CFAP52	0.124514	0.0860718	0.978087	0	0	0	0	1	0	0	0	0	2
NLRP12	0.124514	0.0860718	0.978087	0	0	0	0	1	0	0	0	0	2
ODC1	-0.308661	0.0861302	0.978087	1805	1481	1193	1980	4021	1731	2027	3172	6501	1900
DGCR6L	0.473719	0.0861783	0.978087	59	79	54	69	139	77	156	157	353	173
ENSA	-0.309345	0.0862925	0.978087	1353	1344	1040	1404	2766	1263	1840	1831	3910	1403
NUDT22	0.367648	0.0864055	0.978087	199	203	139	226	377	247	317	428	945	409
MRI1	0.385429	0.0865072	0.978087	281	313	192	335	594	347	451	708	1304	614
TNFSF8	0.431372	0.0865853	0.978087	7	4	2	1	1	1	3	2	9	11
ZNF837	0.482529	0.0866352	0.978087	2	4	1	10	3	11	9	22	27	25
TMEM161B-AS1	-0.428413	0.0866697	0.978087	79	60	67	104	200	82	114	107	290	78
LOC101928105	0.33581	0.086727	0.978087	5	1	0	1	0	0	3	3	3	8
NUP205	-0.332642	0.0867348	0.978087	2300	2052	1684	2448	5380	2626	2475	3134	7001	2346
ATP5J2	-0.321485	0.0868884	0.978087	238	204	158	260	521	235	311	319	710	240
IQCH-AS1	-0.511649	0.0869175	0.978087	42	48	35	52	95	52	101	112	115	41
PTGS2	0.360335	0.0870725	0.978087	0	1	0	0	2	5	80	3	8	8
KMO	-0.495858	0.0871256	0.978087	76	75	78	147	209	165	114	144	268	84
ESYT2	0.307191	0.0872552	0.978087	1335	1274	1096	1404	3058	1432	1722	2857	5280	2476
CNN2	0.452072	0.0872784	0.978087	613	652	485	674	1071	592	631	1402	3066	1336
LOC100335030	-0.542964	0.0872986	0.978087	60	46	41	47	61	46	26	49	113	27
TAS2R19	-0.546618	0.0873105	0.978087	34	49	38	36	60	73	32	42	89	24
LINC00853	0.281015	0.0873224	0.978087	3	0	3	1	0	1	2	0	0	8
STMN1	-0.536511	0.0875623	0.978087	504	546	407	706	1537	749	267	707	1266	378
KRBA1	0.527894	0.087752	0.978087	81	62	55	101	212	185	171	308	394	273
KLHL30	0.217092	0.087793	0.978087	0	0	0	0	2	0	0	3	1	4
CAMK2N2	0.256397	0.0878227	0.978087	1	0	0	0	1	2	0	0	6	5
TP53I3	-0.44391	0.0878964	0.978087	58	68	32	55	102	65	80	97	179	52
FCHSD1	0.418914	0.0879014	0.978087	310	266	188	334	534	337	558	707	1350	644
IFT22	-0.442636	0.0879039	0.978087	39	40	36	46	104	50	68	75	140	42
ISY1	0.405628	0.0879043	0.978087	104	112	105	112	217	120	147	161	520	223
LRRC75B	0.546102	0.0881746	0.978087	9	12	9	19	43	13	38	33	35	44
RGPD2	0.218788	0.0881989	0.978087	1	0	0	0	0	0	0	1	11	6
TRIM16	-0.45727	0.0882013	0.978087	106	102	75	58	187	91	126	139	282	81
AIFM1	-0.391245	0.088213	0.978087	257	314	268	387	781	403	434	440	934	324
FAHD2B	0.478348	0.0883892	0.978087	108	98	93	130	345	143	282	228	323	285
PMM1	0.4409	0.0884064	0.978087	98	75	74	93	215	138	138	183	531	217
BRD7P3	-0.543935	0.0884375	0.978087	20	36	22	11	22	26	23	33	58	11
LOC105371925	0.540759	0.0885342	0.978087	3	6	7	4	10	6	9	10	26	18
ASPDH	0.543757	0.0886051	0.978087	11	11	8	12	13	8	15	21	51	29
RAB5C	0.299056	0.0886438	0.978087	323	275	204	319	579	322	468	519	1273	537
TEX30	0.415988	0.0886481	0.978087	90	73	70	68	181	67	101	149	247	154
AKT2	0.231077	0.0886687	0.978087	1147	1052	741	1154	2054	1245	1490	1739	4146	1781
SEZ6	-0.533484	0.0886809	0.978087	13	23	12	9	15	12	33	13	41	6
GCNT2	-0.442148	0.0886916	0.978087	391	383	336	412	820	389	457	493	786	337
SCARNA22	-0.544486	0.088726	0.978087	96	89	87	103	118	33	42	74	208	39
FAM216A	-0.394101	0.0887608	0.978087	203	188	148	210	343	255	191	312	576	187
SLC9A1	0.445121	0.0887992	0.978087	104	85	66	104	181	139	204	245	408	229
PILRA	-0.532242	0.0888588	0.978087	30	55	35	94	186	174	355	137	400	45
DPF2	0.268458	0.0888654	0.978087	490	405	333	506	1014	541	802	833	1861	835
TOMM22	-0.367935	0.0889193	0.978087	519	518	352	522	1157	387	639	776	1767	503
MOCS2	0.430703	0.089102	0.978087	131	68	99	128	277	124	140	227	345	231
CFDP1	-0.49847	0.0892103	0.978087	339	338	250	405	783	357	391	323	587	257
ATP13A4	-0.541362	0.0893631	0.978087	16	26	25	34	60	30	34	48	43	17
DAPK3	0.481832	0.0894111	0.978087	170	144	92	179	279	191	270	381	985	395
IL6R	-0.507806	0.0897132	0.978087	176	268	71	99	229	68	444	32	441	43
LOC101928766	-0.450235	0.0897706	0.978087	15	14	1	18	16	4	9	5	95	0
ZNF526	0.447924	0.0898012	0.978087	173	132	99	167	298	177	216	353	874	350
TIMM21	-0.471316	0.089843	0.978087	82	83	67	89	222	83	69	125	264	72
MCTP2	0.539181	0.089969	0.978087	1177	444	257	1050	1298	578	602	1710	3294	1901
OR6S1	0.489205	0.0900899	0.978087	4	3	5	3	7	15	16	10	7	22
SELPLG	-0.477684	0.0901245	0.978087	241	264	248	355	543	479	308	492	639	252
KCNAB3	0.534343	0.0901399	0.978087	21	9	7	20	26	24	31	24	73	43
THRIL	-0.467229	0.0901427	0.978087	253	301	228	314	617	369	275	397	577	240
GIMAP1	0.533786	0.0901995	0.978087	11	24	10	7	13	12	14	11	65	38
UTS2B	0.540302	0.090232	0.978087	15	11	12	13	15	11	15	27	29	31
MARK4	0.421203	0.0902694	0.978087	158	155	100	153	284	166	234	314	813	327
DET1	0.467507	0.0902868	0.978087	50	43	23	43	66	56	80	63	158	92
ZNF582-AS1	0.541412	0.0903541	0.978087	11	12	6	11	11	16	13	18	32	27
CAPN2	-0.489619	0.0903904	0.978087	27	11	61	272	134	83	246	106	208	19
C2CD5	-0.407932	0.0906109	0.978087	644	575	472	598	1302	801	635	794	1506	565
CHST14	0.428243	0.0906315	0.978087	64	67	53	65	112	104	99	142	279	145
RP2	0.454256	0.0907349	0.978087	198	135	129	198	356	175	143	354	449	340
CDCA7	-0.48926	0.0907452	0.978087	188	203	208	324	539	263	158	364	775	194
HPCAL1	0.541941	0.0907669	0.978087	172	72	59	137	319	124	305	399	1187	476
OR52N2	0.27858	0.0907825	0.978087	3	0	1	0	2	0	1	0	1	5
LINC01160	-0.533646	0.0908192	0.978087	31	38	27	49	76	71	84	39	102	29
RNF38	0.325641	0.0908704	0.978087	832	759	681	859	1668	686	1019	1297	3197	1429
R3HDM4	0.430602	0.0908924	0.978087	321	266	198	305	620	295	401	683	1599	644
BTBD6	0.407414	0.0910115	0.978087	111	82	97	151	318	140	223	227	520	260
KIF3B	-0.464881	0.0911164	0.978087	440	444	319	412	595	370	336	487	997	317
SDF2L1	-0.540506	0.0911404	0.978087	34	20	11	23	52	21	40	25	143	16
SPDYE4	0.213458	0.0912417	0.978087	0	0	0	0	0	1	1	0	8	5
C1orf52	0.39425	0.0914227	0.978087	206	170	147	251	375	220	236	367	989	400
SPATS2	-0.399965	0.0914634	0.978087	726	556	551	778	1291	631	688	762	1857	603
ITPKB-IT1	-0.5102	0.0916905	0.978087	5	15	5	7	14	22	7	14	27	3
FAM26E	0.210225	0.0917016	0.978087	0	0	0	1	0	0	1	0	5	4
LOC101927100	0.501029	0.0917224	0.978087	25	21	17	34	62	23	25	58	111	61
TVP23A	-0.535654	0.0918778	0.978087	180	222	237	263	732	195	460	176	446	159
LGALS3BP	0.518876	0.0919109	0.978087	222	79	15	131	310	140	500	151	382	475
LOC728989	0.352489	0.0919114	0.978087	3	0	0	0	3	1	2	2	4	6
SMC1A	-0.4917	0.0920716	0.978087	933	992	778	1114	2341	1112	964	961	1776	754
PPP2R5D	0.238207	0.0921491	0.978087	402	387	315	506	912	435	601	722	1549	708
FDFT1	-0.404984	0.0921493	0.978087	2540	2357	1764	2610	6039	2834	2102	3606	7540	2327
FUT8	-0.507927	0.0922715	0.978087	1124	1212	1157	1081	2342	1577	1154	1795	1704	892
KIF5C	-0.494996	0.0923632	0.978087	3	14	5	7	9	10	22	8	21	2
CDK5	-0.453461	0.0923706	0.978087	59	70	45	55	131	81	113	79	205	58
MRPL15	-0.464363	0.0924157	0.978087	115	98	96	126	330	137	209	123	369	108
CRYBB2P1	-0.459428	0.0925045	0.978087	110	82	82	121	154	125	124	99	319	85
PADI4	0.418562	0.0925296	0.978087	2	1	0	2	2	2	3	7	4	8
LOC101928100	-0.538869	0.0926116	0.978087	35	17	20	13	58	22	68	47	67	16
NFATC2	-0.535923	0.0927715	0.978087	46	201	116	88	193	102	187	114	154	56
OCM	0.1481	0.0928096	0.978087	0	0	0	0	1	0	0	0	1	2
DLGAP2-AS1	0.1481	0.0928096	0.978087	0	0	0	0	1	0	0	0	1	2
RFX3-AS1	-0.532221	0.0929413	0.978087	55	74	43	81	181	156	161	103	151	56
MIR1294	0.306979	0.0929583	0.978087	1	1	2	1	2	0	3	0	0	6
SNORD51	-0.444951	0.09301	0.978087	8	3	4	2	10	3	1	7	25	0
ZAP70	0.423303	0.093027	0.978087	29	18	1	37	25	6	93	4	34	90
GS1-279B7.1	-0.44436	0.0931595	0.978087	6	4	6	2	7	8	14	11	3	0
NUDCD1	-0.275138	0.093177	0.978087	482	431	370	562	1080	448	650	807	1599	540
C22orf23	0.504092	0.0932065	0.978087	35	32	27	22	68	28	73	67	155	83
JADE3	0.537731	0.093218	0.978087	98	108	37	169	222	231	226	138	152	322
C22orf46	-0.492013	0.0932739	0.978087	87	57	58	77	142	106	121	83	159	60
GRAP	-0.425597	0.0934291	0.978087	265	417	204	333	617	444	376	463	1069	304
RDH11	-0.330493	0.0934988	0.978087	1026	759	703	942	2251	928	1019	1561	3020	969
PRRC2A	0.457462	0.0935516	0.978087	6	5	44	58	19	47	23	12	173	112
WDR54	0.352215	0.0937499	0.978087	367	326	283	461	697	471	470	575	1731	706
PIK3R1	-0.499123	0.093838	0.978087	721	960	728	966	1473	639	1147	655	1863	613
TMEM268	-0.492661	0.0939186	0.978087	577	751	424	609	1254	660	1336	563	1647	514
WWOX	-0.536639	0.0939258	0.978087	26	19	14	32	85	47	47	32	49	17
NAPSA	-0.470099	0.093988	0.978087	54	46	35	68	91	75	113	84	177	50
SUPT20H	-0.278574	0.0939932	0.978087	612	551	459	718	1304	705	946	880	1865	687
ZNF292	-0.474238	0.0940102	0.978087	4264	3938	3215	4216	7644	4817	4118	4260	6969	3161
PANK1	-0.527663	0.0940325	0.978087	219	208	214	191	568	293	178	310	284	148
NPIPB3	-0.534622	0.0940726	0.978087	51	64	60	81	112	67	96	65	70	38
CHFR	0.349646	0.0942408	0.978087	468	428	326	479	837	551	738	873	2235	896
LINC00346	0.200376	0.0943197	0.978087	0	0	0	0	1	0	1	0	3	3
SORT1	0.534172	0.0943391	0.978087	59	35	20	50	86	62	29	142	59	127
PRKAB2	0.387953	0.09438	0.978087	234	244	240	365	616	323	514	663	1247	609
LOC728392	0.501089	0.0944599	0.978087	33	26	21	34	90	46	60	103	181	94
ATG5	0.342236	0.0945054	0.978087	275	231	173	258	539	284	457	523	1111	500
CHPF2	0.511753	0.0945601	0.978087	707	476	384	582	1098	515	1075	1651	4229	1643
BRD3	-0.517171	0.0945917	0.978087	77	115	80	109	265	155	120	103	190	75
TRMT44	0.440495	0.0946463	0.978087	137	115	66	138	280	161	158	282	645	280
LOC102606465	-0.49265	0.0946622	0.978087	55	49	51	58	113	56	57	59	117	41
KCTD21	0.497885	0.094685	0.978087	77	46	43	72	111	36	74	61	137	117
RNASEH2B	-0.347551	0.0947839	0.978087	328	382	240	458	871	500	516	682	1157	407
LSM10	-0.522047	0.0947902	0.978087	77	68	52	62	148	53	55	45	196	43
FAM171A2	-0.480267	0.0948204	0.978087	3	6	4	4	9	4	15	8	11	1
HEXA-AS1	-0.532017	0.0948341	0.978087	6	8	6	9	14	12	17	21	34	5
PNN	-0.433348	0.0949128	0.978087	791	843	644	918	1791	877	952	840	1892	716
SLC10A3	0.455018	0.0949605	0.978087	70	58	61	97	157	103	131	182	443	188
RPS26P11	-0.486971	0.0950496	0.978087	16	15	8	4	14	4	4	14	27	2
OR51B4	0.209956	0.0951218	0.978087	0	0	0	0	1	4	0	0	1	5
STEAP1	-0.511719	0.0951312	0.978087	31	8	6	17	44	51	73	78	96	11
SRSF4	-0.450574	0.0951984	0.978087	632	529	492	688	1320	548	526	605	1592	494
STIM1	-0.343184	0.0952961	0.978087	844	802	547	803	1349	973	813	1250	2615	800
ATP6V0E2-AS1	0.51885	0.0953617	0.978087	18	19	9	23	44	37	36	46	53	53
SNORA20	-0.51663	0.0953725	0.978087	16	15	7	15	29	10	16	25	148	7
TRIM16L	0.449819	0.0953826	0.978087	28	39	24	43	64	50	56	50	132	75
INTS3	-0.316959	0.0953987	0.978087	1644	1502	1199	1827	3239	1872	2232	2148	4256	1682
SLC43A1	-0.491222	0.0954186	0.978087	93	101	105	120	309	205	317	271	431	122
SHARPIN	0.452356	0.0954688	0.978087	155	124	88	166	278	178	224	346	846	341
MIR6865	0.19847	0.0955555	0.978087	0	0	0	0	1	0	2	0	1	3
PRKDC	-0.371894	0.0955653	0.978087	4821	4721	3447	4960	10687	6540	5421	6866	12287	4763
MYOM1	-0.52899	0.0956979	0.978087	34	109	106	85	200	164	119	116	90	46
POLDIP3	-0.378685	0.0957087	0.978087	500	541	481	628	1333	612	783	633	1805	562
LOC100130950	-0.525375	0.0957323	0.978087	101	163	126	160	278	290	128	231	261	104
ASTL	0.53368	0.0957422	0.978087	52	46	32	55	64	33	135	89	386	159
CTC-338M12.4	0.532637	0.0957874	0.978087	14	15	24	12	32	27	41	49	120	62
CCDC113	-0.53341	0.0959044	0.978087	34	16	16	42	97	26	20	36	69	16
BOP1	-0.415382	0.0959797	0.978087	80	63	44	82	127	79	88	127	310	70
PHC1	-0.529893	0.0961021	0.978087	79	106	90	69	145	138	248	65	114	49
SNORA44	-0.505266	0.0961026	0.978087	29	22	22	39	62	34	48	81	162	28
SKIV2L	0.319936	0.0961079	0.978087	1	1	8	0	6	1	0	3	1	12
KLHDC4	0.365731	0.0961162	0.978087	177	165	124	184	415	240	210	377	751	353
MEF2C-AS1	-0.531921	0.096234	0.978087	180	304	207	99	201	226	127	168	368	94
CTXN1	0.229695	0.0962461	0.978087	0	0	0	1	1	0	1	0	2	3
SNX8	0.375958	0.0962628	0.978087	590	498	281	634	1147	789	804	1061	2130	1084
CHCHD10	-0.410098	0.096273	0.978087	138	106	110	193	358	125	238	219	476	142
RBMS3	0.527011	0.0963371	0.978087	45	12	11	40	42	67	99	89	122	118
FOXJ1	0.459926	0.0963396	0.978087	1	8	1	5	3	2	5	5	14	13
AMH	0.419176	0.0963723	0.978087	6	1	1	1	4	2	5	1	21	12
ANGEL2	0.285479	0.0964005	0.978087	612	551	465	560	1125	618	743	1159	2118	1010
PRDM15	-0.355062	0.096406	0.978087	335	317	215	399	785	433	366	631	1121	357
LOC101927668	0.492143	0.0966037	0.978087	10	2	4	4	6	3	3	7	11	14
CCNA1	-0.437516	0.0966514	0.978087	10	0	7	7	13	1	11	12	43	0
LINC00294	-0.389652	0.0966949	0.978087	175	128	116	139	237	152	243	226	418	142
RHOBTB2	-0.53166	0.0966978	0.978087	659	535	443	507	1469	1478	329	1359	1394	417
CRHR1-IT1	-0.448117	0.0967515	0.978087	84	80	68	143	151	107	113	134	244	81
TMEM208	0.482049	0.0967954	0.978087	128	95	96	110	232	121	214	235	803	297
C1orf186	0.445112	0.0967973	0.978087	22	9	1	14	11	4	2	11	74	39
ITM2C	-0.514087	0.0969769	0.978087	901	846	541	1033	1411	490	1965	874	4109	662
LOC100996351	0.531143	0.0970681	0.978087	8	7	7	3	15	8	16	19	34	24
C1orf61	-0.530599	0.0972554	0.978087	21	25	18	20	22	26	62	32	52	13
LOC554206	-0.531149	0.0973809	0.978087	10	22	9	14	49	37	29	33	58	12
DIP2A	0.298074	0.0973826	0.978087	478	425	398	448	921	624	719	938	1627	857
WTIP	0.509021	0.0974017	0.978087	6	5	1	5	13	2	7	7	24	16
LOC101928053	0.517206	0.0974187	0.978087	16	12	6	16	20	13	23	24	46	32
ASB16	0.530961	0.0974225	0.978087	9	7	9	17	30	34	17	20	40	39
PSTPIP2	0.521177	0.0974437	0.978087	235	174	189	156	297	462	453	480	490	589
NKAPP1	-0.510112	0.0974642	0.978087	36	46	33	45	89	70	77	81	82	35
LOC105370526	-0.448418	0.0975101	0.978087	60	53	52	62	107	77	73	71	156	51
NCKAP1	-0.510408	0.0976535	0.978087	229	81	148	86	215	144	549	66	279	60
LRP4-AS1	0.454993	0.0977558	0.978087	2	3	1	5	3	3	1	4	13	10
PSMD11	-0.36619	0.0977564	0.978087	370	363	301	454	990	394	567	467	1345	401
GBAP1	-0.530265	0.09785	0.978087	18	25	17	17	70	54	41	50	55	17
FAM129B	0.456563	0.0978856	0.978087	1	5	2	6	8	5	18	6	5	18
GTF2B	0.298173	0.0979501	0.978087	436	339	242	444	832	369	592	699	1392	681
ZNF574	0.465958	0.0980083	0.978087	123	94	87	145	235	166	166	299	750	299
TAF9B	-0.459895	0.0981236	0.978087	483	353	362	443	594	317	407	473	920	317
UBL4A	0.302811	0.0982878	0.978087	244	239	217	325	601	303	387	573	1030	501
MNS1	-0.504261	0.0982928	0.978087	66	51	85	92	211	84	65	189	291	66
CCZ1B	0.524963	0.0983583	0.978087	87	143	72	61	173	202	222	169	217	280
NPIPB4	-0.529182	0.0984117	0.978087	75	51	38	43	69	89	51	38	106	30
PRKAA1	0.364835	0.0985256	0.978087	611	473	342	585	954	405	646	802	2046	926
RNF19A	0.298839	0.098538	0.978087	3649	2797	2313	3590	6135	2977	3680	5806	11038	5423
UPF1	0.418389	0.0985669	0.978087	744	676	514	897	1629	1089	1310	1792	4447	1777
TXN2	-0.413344	0.0986071	0.978087	366	322	315	411	851	384	394	376	1205	338
HACD1	0.447203	0.0987549	0.978087	8	1	1	8	3	2	4	4	10	13
RNF185	0.345563	0.0989036	0.978087	341	298	238	378	742	341	557	691	1593	664
CR2	-0.526597	0.099048	0.978087	3038	3420	3059	3879	7081	4346	2724	1479	6678	1993
RPS16	-0.527785	0.0991044	0.978087	404	363	312	382	668	206	298	174	582	186
TNFRSF1A	0.409004	0.0992473	0.978087	135	113	114	166	271	212	268	332	671	321
TOM1	0.367059	0.0992803	0.978087	172	247	187	197	417	230	331	316	755	398
COG4	-0.258973	0.0994993	0.978087	471	475	408	542	917	630	662	835	1715	573
DGKZ	0.412463	0.0995245	0.978087	234	206	166	280	536	423	429	562	1166	561
PEPD	-0.414431	0.0995322	0.978087	111	107	83	143	228	184	235	213	376	124
CDC7	-0.42732	0.0997136	0.978087	339	293	249	292	689	301	257	500	780	272
LOC100233156	0.445936	0.0997477	0.978087	0	13	23	6	22	43	14	17	66	62
HELQ	0.280961	0.0997593	0.978087	183	190	165	220	355	228	268	339	669	337
LOC150776	-0.431386	0.0997883	0.978087	237	214	149	303	462	344	341	285	1165	235
IQCH	-0.52662	0.0997905	0.978087	14	17	10	21	39	36	16	29	33	10
TTC37	-0.184741	0.0998223	0.978087	2489	2038	1755	2722	5133	2691	3277	3805	7971	2889
KDM3A	-0.399235	0.0998845	0.978087	1651	1337	1387	1937	2839	1633	2112	1717	4091	1465
SGSH	0.493872	0.0999085	0.978087	180	100	103	136	204	188	155	354	805	349
PRKCD	-0.41074	0.0999172	0.978087	462	375	271	488	1074	516	551	441	1607	411
OARD1	-0.485481	0.099958	0.978087	197	184	183	234	565	179	206	203	454	159
DRG2	0.328717	0.100047	0.978087	234	244	156	258	481	256	338	467	1061	447
ZADH2	-0.439476	0.100071	0.978087	324	399	282	323	896	387	459	426	797	314
WDFY1	0.450833	0.10018	0.978087	3651	1768	2076	3371	6340	2278	2609	5364	11102	5764
FRMPD4	0.258653	0.10022	0.978087	2	0	0	0	3	4	0	4	0	8
LINC01107	-0.431746	0.100284	0.978087	2	0	5	6	7	3	4	9	16	0
NOS2	0.418026	0.100456	0.978087	0	2	2	1	7	4	1	5	6	9
SLC16A14	-0.514437	0.100475	0.978087	15	16	45	18	34	25	20	39	40	10
HTR2B	-0.507575	0.100595	0.978087	31	36	53	34	83	48	76	54	109	32
FAM171B	-0.483891	0.1006	0.978087	7	21	8	29	54	49	87	18	42	7
GNAT2	0.516049	0.100613	0.978087	22	23	9	24	31	15	21	26	39	41
LIMA1	-0.386692	0.10063	0.978087	420	399	395	613	892	382	770	735	1326	458
DNAJC13	-0.360438	0.100652	0.978087	1593	1481	1431	1896	3343	1945	1828	2310	4178	1630
MFSD6L	-0.522236	0.100669	0.978087	69	22	23	31	40	54	43	36	50	17
CTDSP1	0.356923	0.100938	0.978087	312	322	211	339	597	448	538	642	1467	645
NALT1	0.524782	0.100945	0.978087	29	26	19	11	25	39	27	54	67	62
STOML2	-0.313282	0.100948	0.978087	545	456	397	507	1168	497	779	697	2001	558
EMP1	0.275358	0.101141	0.978087	0	0	0	1	0	1	4	1	3	5
MRPS12	0.436482	0.10122	0.978087	154	174	102	185	406	195	296	390	979	399
TENM1	0.266439	0.101259	0.978087	0	0	2	4	1	0	1	0	1	6
RBFOX3	0.426817	0.101342	0.978087	2	0	1	1	10	5	4	11	24	15
RAD54B	-0.447674	0.101347	0.978087	312	296	254	318	660	352	276	346	674	255
MIR3688-1	0.17248	0.101372	0.978087	2	0	0	0	0	1	0	0	0	4
NUCB2	-0.458806	0.10142	0.978087	179	161	227	280	689	378	353	349	762	227
SNORD71	0.518448	0.101437	0.978087	2	5	3	9	18	14	15	16	29	24
ABCD4	-0.297298	0.101451	0.978087	206	184	147	200	351	249	269	306	732	217
ZNF891	-0.426902	0.101618	0.978087	67	59	54	47	121	81	89	113	182	59
MDH2	-0.272963	0.101628	0.978087	1010	986	756	1112	2376	1174	1554	1552	4421	1213
EMBP1	0.119389	0.101732	0.978087	0	0	0	0	0	0	0	1	0	2
FAM138D	0.119389	0.101732	0.978087	0	0	0	0	0	0	0	1	0	2
LOC105377621	-0.524127	0.101807	0.978087	18	12	8	16	27	15	16	12	42	8
PTN	0.165086	0.101912	0.978087	1	1	0	0	0	0	0	0	0	3
CCDC144B	-0.507265	0.101995	0.978087	405	216	195	457	575	548	195	569	1233	252
METTL23	0.287377	0.102334	0.978087	265	209	201	266	525	262	301	457	786	423
ZNF423	0.192194	0.102482	0.978087	1	0	0	1	0	0	0	1	0	3
HDHD2	-0.490742	0.102579	0.978087	160	133	115	165	403	119	139	148	303	109
FAM111B	-0.497825	0.10262	0.978087	328	478	290	519	1093	630	300	690	883	331
VPS8	-0.320858	0.102626	0.978087	466	337	356	492	826	599	625	728	1303	475
FKBP1B	-0.426916	0.10281	0.978087	13	6	1	6	6	4	7	3	8	0
ATP9B	-0.370227	0.102879	0.978087	263	226	207	212	538	361	345	389	1112	270
C3orf58	-0.462591	0.102977	0.978087	293	218	210	296	442	187	449	259	645	210
YBEY	-0.417393	0.102989	0.978087	140	92	73	83	220	122	186	204	327	105
ZNF540	0.513057	0.103024	0.978087	92	77	46	40	133	111	216	164	278	212
ZNF185	-0.425584	0.103086	0.978087	4	10	10	43	56	5	4	12	22	0
C8orf37	-0.48373	0.10316	0.978087	53	54	20	52	90	47	95	93	140	41
IL1R1	-0.464132	0.103304	0.978087	22	22	5	7	58	26	69	20	15	4
CFAP53	0.476866	0.103418	0.978087	1	5	5	4	3	7	8	5	11	14
UGDH-AS1	-0.489842	0.10343	0.978087	27	35	25	39	60	66	44	63	123	30
CLEC18A	0.315111	0.103457	0.978087	1	1	0	0	0	3	3	1	5	6
EFCAB7	-0.364653	0.103584	0.978087	153	105	101	149	320	173	199	216	380	141
PER3	0.521152	0.103669	0.978087	244	101	61	73	353	201	191	323	224	373
ZSCAN30	-0.320401	0.104015	0.978087	219	251	179	250	443	301	329	349	710	251
OTOF	0.420458	0.104081	0.978087	8	2	1	25	9	2	297	6	9	25
MANBAL	-0.418166	0.10413	0.978087	90	104	84	109	239	98	140	109	332	94
LOC102725022	-0.499774	0.104165	0.978087	62	56	50	65	170	118	71	90	131	51
MAPKAPK2	0.242184	0.104223	0.978087	768	687	619	902	1472	891	1215	1151	2650	1290
IFNAR1	-0.430731	0.104228	0.978087	559	427	388	479	1113	494	497	626	982	417
CLCN6	-0.401068	0.104229	0.978087	293	250	219	318	518	439	278	423	1071	280
GTDC1	-0.351825	0.104265	0.978087	260	241	228	303	508	316	294	358	754	264
HPS6	0.385993	0.104432	0.978087	189	166	111	180	353	235	277	420	831	374
ZFP62	-0.372965	0.104503	0.978087	357	378	234	451	831	450	532	587	896	374
SLC38A4	-0.459481	0.104557	0.978087	14	5	12	6	14	33	9	16	11	2
MPST	0.399144	0.104809	0.978087	96	87	66	119	225	103	102	215	315	191
TMEM45A	-0.518866	0.105134	0.978087	57	50	43	53	108	106	91	106	59	37
C9orf163	-0.423193	0.105442	0.978087	3	2	2	2	3	5	7	4	12	0
GPD1L	-0.515921	0.105449	0.978087	36	14	20	48	127	35	48	67	104	25
LPAR3	0.382074	0.10568	0.978087	2	1	1	2	0	5	1	4	11	9
CC2D2A	-0.512918	0.10581	0.978087	25	19	18	14	33	54	16	26	51	11
LOC101927027	-0.394554	0.105853	0.978087	320	279	297	315	604	385	358	392	800	294
MEI4	0.170261	0.105958	0.978087	0	1	0	2	0	0	0	0	0	4
CCDC112	-0.51067	0.105987	0.978087	32	22	45	39	79	21	53	76	97	26
FAM53B-AS1	-0.48361	0.106069	0.978087	5	6	3	7	6	9	6	11	33	2
MAP1S	0.51761	0.106084	0.978087	83	80	39	127	178	148	204	303	890	342
HOMER1	-0.493234	0.106155	0.978087	200	200	186	113	590	132	275	398	886	168
RPS3	-0.351977	0.106176	0.978087	11042	11029	9443	12149	23005	10097	14447	14140	48037	11599
TMEM9B-AS1	-0.50496	0.106327	0.978087	31	41	31	20	57	41	43	39	77	23
SDCCAG3	-0.277556	0.106338	0.978087	274	255	201	340	593	343	341	448	1034	318
TAS2R9	0.192428	0.106451	0.978087	0	0	0	0	0	1	0	2	1	3
SCARNA10	-0.274936	0.106471	0.978087	5868	5872	4671	6740	10128	7508	7848	11309	20916	6871
LINC01589	0.328522	0.106526	0.978087	0	2	0	5	2	1	5	1	1	8
SCAF8	0.22128	0.106532	0.978087	1101	1012	834	1207	2344	1234	1469	1907	4555	1846
SRRM5	0.511473	0.106552	0.978087	7	4	5	10	15	5	6	7	16	17
LOC101929076	0.172962	0.106592	0.978087	0	1	0	0	0	0	0	0	8	5
METTL26	0.4513	0.106687	0.978087	201	186	116	238	414	259	458	485	1157	507
POLR2J4	0.348042	0.106756	0.978087	92	85	80	100	182	120	171	178	409	189
ERCC6	-0.501703	0.106918	0.978087	400	522	442	509	830	396	498	398	650	307
TUBG1	-0.276662	0.106921	0.978087	277	251	213	331	489	340	363	466	935	311
GALK2	-0.338809	0.107012	0.978087	262	240	245	322	690	357	383	411	840	302
RILPL1	-0.515282	0.107078	0.978087	21	22	32	23	47	25	51	28	33	14
JADE2	-0.264599	0.107104	0.978087	700	731	539	889	1537	935	1216	1171	3011	894
ME2	-0.316721	0.107121	0.978087	1184	1038	1015	1472	2897	1103	1615	1788	3856	1298
PNO1	0.358758	0.10713	0.978087	180	156	121	188	415	182	223	349	828	343
KCCAT198	0.500298	0.107146	0.978087	3	6	7	6	17	7	10	4	13	18
HSPB1	-0.455029	0.107149	0.978087	174	181	121	213	692	332	380	396	981	216
LOC101929679	0.470316	0.107172	0.978087	3	2	2	2	5	5	3	7	8	10
IP6K3	0.198357	0.107236	0.978087	0	0	0	1	0	0	1	3	0	4
ERMN	0.465595	0.107271	0.978087	51	47	35	54	70	70	49	111	220	111
DCAF10	0.226872	0.107308	0.978087	520	464	426	554	1163	558	762	986	1950	887
DEDD2	0.40978	0.107323	0.978087	189	136	119	215	331	209	360	361	895	390
PREX1	-0.355792	0.107342	0.978087	1856	1885	1459	2369	3472	2492	4077	3671	8271	2252
LINC00882	-0.418791	0.107359	0.978087	3	1	15	6	17	4	85	5	13	0
RAB7A	-0.385266	0.107551	0.978087	962	856	812	1047	2289	1000	1378	1002	2768	931
TP63	-0.510043	0.107555	0.978087	69	82	74	80	237	151	294	66	115	51
ABHD17A	0.484424	0.107556	0.978087	110	105	52	135	200	148	200	310	684	297
RS1	0.412835	0.107565	0.978087	1	2	3	1	2	1	7	5	5	9
LRRC4B	0.414209	0.107636	0.978087	3	2	0	3	4	1	1	5	7	8
ZNF16	-0.457407	0.107642	0.978087	42	53	29	55	144	49	75	67	182	45
AP3M2	-0.497786	0.107722	0.978087	457	514	446	593	1194	866	653	517	782	395
RYR3	-0.475113	0.107789	0.978087	6	8	3	8	19	13	9	3	17	2
MT1X	0.452034	0.10786	0.978087	14	9	13	28	31	5	67	23	285	97
RFFL	0.389757	0.108021	0.978087	259	169	113	263	443	232	228	309	829	395
ERLIN1	-0.371399	0.108032	0.978087	304	224	156	265	756	337	407	474	948	287
TYRO3P	-0.514193	0.108035	0.978087	12	10	10	12	32	30	24	33	66	11
IRAK2	0.411532	0.108195	0.978087	290	320	212	301	578	216	525	579	1334	612
SDHC	-0.417829	0.108297	0.978087	346	334	256	332	869	340	404	397	770	302
RBM15B	0.297009	0.108312	0.978087	402	447	309	426	812	481	518	763	1739	745
UBOX5-AS1	0.5116	0.108353	0.978087	13	5	9	11	19	12	16	16	26	25
ABHD17B	0.31555	0.108411	0.978087	322	295	234	296	601	255	346	496	1055	511
SLC30A3	0.239862	0.108435	0.978087	2	0	0	1	1	0	0	0	7	5
PTPRC	-0.412764	0.108526	0.978087	6351	5468	4043	6652	11105	4394	4979	6915	20500	5031
PTPRK	-0.467668	0.108528	0.978087	23	5	4	23	22	26	72	16	54	5
PTDSS1	-0.229867	0.108579	0.978087	946	1024	824	1128	2268	1062	1578	1747	3675	1237
GAPDHS	0.395747	0.10858	0.978087	65	63	53	71	133	104	92	154	295	145
PRKCB	-0.449713	0.108775	0.978087	3448	3776	3062	3625	5974	2943	3840	3638	6738	2763
GDF7	-0.504648	0.108851	0.978087	35	25	18	20	38	33	41	24	79	18
TAF8	-0.405648	0.108853	0.978087	331	338	308	378	833	388	448	412	824	327
LRRC75A-AS1	-0.402509	0.10894	0.978087	3571	3090	2364	3582	8564	2636	4919	4088	14983	3295
LOC403312	0.3657	0.109097	0.978087	2	0	1	4	5	3	0	1	12	9
MIR5006	0.160114	0.109113	0.978087	0	0	0	0	2	1	0	0	0	3
C14orf39	0.160114	0.109113	0.978087	0	0	0	0	2	1	0	0	0	3
IFT74	-0.368174	0.109164	0.978087	170	130	151	174	365	222	213	259	455	169
SDHAF2	-0.386513	0.109192	0.978087	190	202	145	161	386	168	214	219	571	171
TTLL5	-0.442092	0.10925	0.978087	246	238	199	312	505	397	244	311	641	225
SCIMP	-0.498325	0.109259	0.978087	1039	1308	1159	1219	3360	2108	1313	2124	1742	984
NICN1	-0.348902	0.109272	0.978087	205	177	186	183	332	246	255	303	740	206
FAM83H	0.491925	0.109328	0.978087	17	12	5	17	9	5	10	40	37	37
SAMD3	-0.415925	0.109351	0.978087	2	5	4	3	3	1	10	6	22	0
RPS23	-0.322648	0.109417	0.978087	10407	11829	8879	12213	20334	10094	16245	14319	36889	11527
TGS1	0.237526	0.109447	0.978087	507	428	352	470	1084	576	691	865	1894	824
PKN3	0.449919	0.109469	0.978087	154	161	120	199	303	314	315	443	914	435
ORC3	-0.305363	0.109485	0.978087	488	388	389	529	1238	553	714	703	1588	537
ZNF304	0.317524	0.109486	0.978087	282	237	212	283	538	310	357	479	1276	501
FAM149A	0.353225	0.109617	0.978087	3	3	1	0	1	3	11	1	3	11
FAM76A	0.407249	0.109762	0.978087	91	87	81	117	209	73	122	194	432	197
ENTPD1-AS1	-0.464345	0.109809	0.978087	96	131	114	102	157	162	132	163	294	95
ATP5G1	-0.349366	0.109932	0.978087	392	318	260	330	924	350	448	474	1239	363
NSMF	0.414644	0.110034	0.978087	246	211	156	347	635	391	468	529	1423	604
TMEM8C	0.116858	0.110182	0.978087	0	0	0	0	0	0	0	0	2	2
MSH6	-0.332741	0.110205	0.978087	955	1001	830	1106	2235	1161	1037	1402	3206	1044
WDR1	0.188732	0.11023	0.978087	1728	1759	1368	2001	4022	2101	2540	3207	6983	2987
C2CD2	-0.36949	0.11027	0.978087	453	465	410	456	1045	684	746	747	1224	498
MIR631	0.507087	0.110298	0.978087	9	15	5	7	11	8	12	8	19	22
HIST1H1C	-0.3299	0.110336	0.978087	5543	5717	3759	7134	12457	8273	7031	8628	18661	6235
BICD2	0.320076	0.110351	0.978087	434	389	317	499	830	489	627	753	2120	811
XPR1	-0.266475	0.110382	0.978087	655	464	384	612	1215	590	752	877	1731	621
TBCK	-0.401469	0.110416	0.978087	526	470	439	456	850	683	525	676	1264	459
RANGRF	-0.478907	0.110474	0.978087	16	11	3	11	15	10	3	10	38	3
JAM3	0.506493	0.110489	0.978087	13	18	11	16	32	13	10	36	50	37
RXRB	0.426857	0.110661	0.978087	1	8	1	1	10	4	6	2	11	13
MICU3	0.435749	0.11067	0.978087	43	47	6	39	78	1	42	61	23	108
CD84	-0.400177	0.110712	0.978087	897	983	1024	913	1998	1153	1801	1944	2586	1025
LOC645752	0.406385	0.110715	0.978087	8	1	1	1	6	7	3	4	3	12
LOC221946	-0.441953	0.110742	0.978087	89	76	49	93	146	133	147	144	215	78
GBAT2	-0.502849	0.110788	0.978087	17	11	13	12	23	20	15	10	20	6
LOC101928731	-0.465864	0.11083	0.978087	6	7	10	5	17	16	8	4	14	2
RUNX1	-0.485932	0.110978	0.978087	168	200	94	105	245	154	205	256	250	112
TEX2	-0.359174	0.111085	0.978087	171	193	148	181	378	250	352	277	643	202
ZNF184	0.300811	0.111286	0.978087	238	185	189	243	518	205	290	368	810	391
ACSF3	0.345294	0.111345	0.978087	277	279	153	327	562	366	494	513	1127	544
ASB1	0.322502	0.111356	0.978087	302	271	249	296	445	294	400	507	1109	513
BCKDK	0.408441	0.111367	0.978087	312	248	166	290	466	323	370	655	1342	578
GCSHP3	-0.506056	0.111394	0.978087	15	27	20	39	63	28	52	40	54	19
MAP3K19	0.465707	0.111455	0.978087	4	3	6	5	3	4	2	10	22	15
FANCE	-0.389959	0.111603	0.978087	65	82	54	91	157	109	149	146	300	85
DTX1	0.507583	0.111623	0.978087	286	463	204	329	930	595	258	367	262	896
OR52N4	0.506218	0.111623	0.978087	18	5	6	16	32	7	12	37	59	38
CASP9	0.371913	0.111689	0.978087	86	80	62	113	166	90	115	125	388	166
SEPSECS-AS1	0.509623	0.111718	0.978087	8	7	4	11	26	15	9	12	29	24
MIR3143	-0.466778	0.111738	0.978087	3	6	3	8	14	16	26	34	31	3
NBAS	-0.285961	0.111739	0.978087	1665	1534	1132	1753	3446	1639	2305	2159	4507	1718
AIF1L	0.353889	0.111918	0.978087	0	0	1	2	3	1	1	5	9	7
PITPNM2	0.461465	0.112121	0.978087	67	42	26	70	121	50	61	109	128	111
LOC100134368	-0.496269	0.112263	0.978087	4	6	5	14	16	21	17	17	47	5
FXYD3	0.330531	0.112281	0.978087	0	0	0	1	5	3	4	3	2	7
ALOX5	-0.458674	0.112299	0.978087	449	611	276	639	899	560	1128	1109	2871	522
PCDH9	0.287873	0.112453	0.978087	27	1	0	3	3	0	1	0	1	5
RASSF6	0.497086	0.112457	0.978087	914	154	201	367	885	227	152	444	615	973
HELLS	-0.399	0.112539	0.978087	949	919	653	976	1754	1137	731	1465	2507	844
USP35	0.35911	0.11266	0.978087	142	134	85	105	211	132	178	190	357	218
NKAPL	-0.409677	0.112809	0.978087	6	10	2	2	14	6	5	27	5	0
ASCC3	-0.261182	0.112918	0.978087	2703	2560	1970	2793	5254	3132	3197	3812	7710	2898
LRRC23	0.456195	0.112954	0.978087	77	90	35	82	141	93	89	73	206	146
OTUD1	0.405903	0.112954	0.978087	152	108	84	156	206	88	154	229	413	234
TRIM54	0.249327	0.113024	0.978087	1	0	0	0	3	0	3	0	4	5
NR0B2	0.166924	0.113033	0.978087	0	2	0	0	0	1	0	0	0	4
CBY1	-0.403353	0.113035	0.978087	69	62	50	59	126	78	89	97	165	60
OPHN1	0.228719	0.113042	0.978087	2	1	0	0	0	0	0	2	1	4
MTRNR2L3	-0.466307	0.113065	0.978087	8	4	9	4	8	9	15	13	10	2
SLC4A8	-0.49894	0.113095	0.978087	49	116	66	72	119	195	63	125	80	40
TSPAN1	0.452755	0.113233	0.978087	8	2	0	4	4	5	10	12	15	16
SETD1B	0.334605	0.113278	0.978087	140	142	90	162	236	176	207	277	544	263
FAM106A	-0.48246	0.113305	0.978087	11	10	17	11	15	30	6	23	29	5
LOC101928203	0.253625	0.113325	0.978087	0	0	6	1	2	1	2	0	0	9
THUMPD1	0.268742	0.113377	0.978087	829	735	593	852	1722	686	1075	1377	2923	1339
ATG13	-0.309591	0.113734	0.978087	376	332	321	383	823	423	647	514	1426	422
NDUFC1	0.24359	0.113735	0.978087	200	197	168	255	442	230	303	373	780	362
NCOR1	-0.317021	0.113763	0.978087	2605	2482	2078	2717	5110	2897	3219	3109	7220	2638
PPA1	-0.322838	0.113801	0.978087	2101	1985	1526	2470	4629	1815	2485	2921	8263	2199
SLC25A10	0.468808	0.113845	0.978087	50	41	31	61	107	82	61	143	272	130
NTNG1	-0.455097	0.113963	0.978087	20	13	54	27	121	88	16	52	29	9
ZNF439	-0.487397	0.114001	0.978087	108	137	68	99	287	241	123	190	284	96
ARHGEF17	-0.50564	0.114132	0.978087	157	273	110	120	494	195	505	150	488	129
RTCA	-0.343334	0.114165	0.978087	429	378	320	449	901	341	587	503	1469	418
JAKMIP3	-0.408115	0.114385	0.978087	4	2	5	3	3	2	2	8	12	0
MTHFD1	-0.436029	0.114475	0.978087	1075	1035	846	1157	2629	1341	906	1266	2468	925
PNPO	-0.311148	0.114501	0.978087	253	291	199	278	536	275	394	359	829	282
ERICH1	-0.390803	0.114505	0.978087	130	130	89	145	260	163	143	162	333	120
TIMELESS	-0.470688	0.114537	0.978087	214	313	240	329	715	433	289	283	673	235
ALDH1B1	-0.374834	0.114648	0.978087	219	212	177	311	721	259	349	352	887	257
DICER1-AS1	-0.460463	0.114679	0.978087	38	34	42	32	70	65	67	66	147	37
WAC-AS1	-0.414564	0.114701	0.978087	92	102	130	150	318	186	216	232	409	133
GATAD2A	0.381061	0.114835	0.978087	426	419	339	532	1036	667	914	1031	2493	1043
TUBB1	0.484806	0.114849	0.978087	34	19	18	30	43	26	67	64	104	69
NCF1B	0.467934	0.114864	0.978087	270	246	87	257	758	316	292	520	782	562
LBX2	0.432189	0.114909	0.978087	4	3	2	2	5	2	20	10	11	17
ATAD2	-0.34275	0.114921	0.978087	1412	1221	1086	1474	3207	1610	1372	1978	3852	1386
CARD17	0.141004	0.114935	0.978087	0	0	0	0	0	0	1	0	1	2
EPHX3	0.141004	0.114935	0.978087	0	0	0	0	0	0	1	0	1	2
PSME2	-0.381043	0.115021	0.978087	1180	1047	781	1365	2787	1295	2588	1662	4638	1267
FCER2	-0.361467	0.115097	0.978087	4535	4571	2667	4780	8004	4548	7381	5530	18836	4525
NELFCD	-0.418115	0.115153	0.978087	326	336	308	395	793	397	416	344	881	314
GIGYF1	0.400581	0.115196	0.978087	596	612	442	645	1237	865	943	1515	3522	1397
FAM162A	0.366493	0.115225	0.978087	859	522	467	829	1349	594	791	968	2754	1237
PDIA6	-0.301759	0.115226	0.978087	1212	961	943	1374	2570	1103	1504	1550	3589	1229
GOLGA2P10	0.495105	0.115277	0.978087	6	7	5	4	21	6	4	10	18	18
ZBTB33	0.246751	0.115285	0.978087	955	806	673	1028	2064	882	1288	1670	2921	1525
XAF1	-0.405228	0.115408	0.978087	1322	868	864	1259	2587	1760	2502	2220	3237	1240
ZNF607	-0.354048	0.115513	0.978087	172	184	120	167	368	245	221	350	541	186
RHBDL1	0.432039	0.115689	0.978087	9	7	2	9	16	3	50	35	107	54
HSD11B1L	0.491305	0.115706	0.978087	4	8	8	3	10	7	16	19	18	22
NENF	0.359807	0.115742	0.978087	171	232	218	219	439	242	351	436	889	437
TOB2	0.418823	0.115768	0.978087	399	356	297	371	774	325	469	713	2204	803
BRAF	-0.32118	0.115825	0.978087	524	413	374	555	982	524	578	623	1314	490
SLC35F2	-0.331825	0.11583	0.978087	431	419	461	511	1028	523	628	898	2161	540
CGREF1	-0.477599	0.115969	0.978087	7	5	7	4	9	17	9	11	36	3
MUC5B	0.483856	0.116198	0.978087	9	3	3	5	6	7	10	6	33	18
PARK7	-0.404847	0.11625	0.978087	832	803	620	891	1837	871	1210	733	2344	758
CXCR6	-0.478987	0.116282	0.978087	22	22	28	39	61	56	50	49	142	28
IL21R-AS1	-0.47856	0.116399	0.978087	46	43	32	60	85	76	39	104	128	39
PCDHB5	0.115081	0.116406	0.978087	0	0	0	0	0	0	1	0	0	2
LVCAT5	0.115081	0.116406	0.978087	0	0	0	0	0	0	1	0	0	2
VPS13A-AS1	0.115081	0.116406	0.978087	0	0	0	0	0	0	1	0	0	2
PHKA1-AS1	0.115081	0.116406	0.978087	0	0	0	0	0	0	1	0	0	2
FIGNL2	0.115081	0.116406	0.978087	0	0	0	0	0	0	1	0	0	2
RAPGEF6	-0.29421	0.116457	0.978087	1278	1103	964	1247	2334	1224	1257	1723	3655	1246
C12orf71	0.278504	0.116504	0.978087	1	1	0	1	0	1	0	1	4	4
FAM78B	-0.493453	0.116603	0.978087	23	6	10	19	42	12	32	15	112	9
RPUSD4	-0.351097	0.116633	0.978087	280	255	212	273	607	267	323	304	917	267
CACUL1	0.264144	0.116648	0.978087	657	594	614	770	1471	738	843	1246	2379	1173
MLEC	-0.226244	0.116762	0.978087	2762	2411	1759	3153	6300	3095	4067	4566	9757	3259
SLC39A11	-0.369393	0.116791	0.978087	139	114	97	172	334	155	215	238	357	142
GAN	0.336206	0.116839	0.978087	179	156	123	175	366	161	324	267	651	318
PART1	-0.489161	0.116935	0.978087	150	171	189	154	218	236	73	99	125	64
PKD2	-0.456835	0.116964	0.978087	137	157	141	133	476	219	295	260	348	148
MED12L	-0.418739	0.11704	0.978087	6	5	14	6	81	6	16	8	18	1
OSBPL2	0.315333	0.117045	0.978087	388	326	320	437	790	344	464	651	1612	681
IL15	-0.417772	0.117122	0.978087	128	107	121	180	256	205	315	270	642	154
HNRNPL	-0.383091	0.117139	0.978087	1489	1494	1103	1679	3611	1643	1412	1725	4831	1428
LEMD2	0.303405	0.117163	0.978087	358	299	239	311	611	349	557	610	1360	596
ACD	0.47295	0.117351	0.978087	125	108	66	171	240	142	223	356	829	337
SNORD142	-0.500773	0.117466	0.978087	14	13	13	7	25	14	22	24	43	9
OXNAD1	0.331238	0.117563	0.978087	234	187	154	255	376	248	230	417	763	384
TARBP1	-0.423973	0.117591	0.978087	1320	1473	1160	1356	2831	2019	1800	2009	2646	1274
BTK	-0.378772	0.117614	0.978087	1290	1247	1059	1388	2580	1262	1348	1365	3408	1176
GPS2	0.392496	0.117738	0.978087	147	144	114	177	287	191	271	384	792	342
PRH1	-0.499536	0.117775	0.978087	28	29	24	14	44	39	21	47	61	17
IRGQ	0.408414	0.117801	0.978087	549	458	354	574	949	415	944	974	2717	1085
THAP4	0.348434	0.117845	0.978087	255	243	184	342	659	285	388	573	1291	543
PAPD5	-0.453248	0.117852	0.978087	399	356	451	446	671	312	451	419	951	320
WDR4	-0.373519	0.117896	0.978087	113	111	80	117	215	131	137	135	464	111
CD22	-0.460818	0.1179	0.978087	4317	3962	3091	4267	7428	6446	3821	5132	6957	3276
ACADS	0.447689	0.118041	0.978087	155	102	61	171	306	186	272	315	709	333
DBI	-0.398733	0.118072	0.978087	1286	1240	1043	1534	3519	1428	1593	1605	3047	1245
MGAT4B	0.468122	0.118101	0.978087	339	203	196	343	685	421	592	982	1890	841
HVCN1	-0.277092	0.118119	0.978087	991	1062	726	1306	2523	1374	1619	2164	3706	1289
LMBRD2	0.26875	0.118198	0.978087	308	256	229	358	542	348	386	500	898	495
MIER3	0.320935	0.118321	0.978087	359	280	255	372	690	291	551	668	1333	620
TXNDC17	-0.353376	0.118335	0.978087	112	96	73	114	213	98	132	138	411	105
ORMDL2	0.353896	0.118508	0.978087	102	104	60	112	251	113	175	189	462	206
UCK2	-0.409254	0.11855	0.978087	290	330	213	365	870	340	422	323	1172	304
PIP5K1C	0.48568	0.118757	0.978087	269	285	132	378	336	247	449	693	1734	714
ZFP14	0.320911	0.118817	0.978087	179	154	141	140	358	160	218	305	537	292
DNAJC10	-0.248105	0.118877	0.978087	1109	1090	950	1373	2710	1343	1877	2471	4384	1468
ADSL	-0.303251	0.118909	0.978087	566	552	360	674	1246	543	638	848	1962	597
SPIDR	-0.350757	0.118941	0.978087	177	211	196	245	516	345	333	391	767	249
LOC100288181	-0.456722	0.118985	0.978087	1	7	7	3	15	8	13	8	32	2
VANGL2	-0.448966	0.119088	0.978087	6	2	3	4	13	15	16	25	18	2
RPS2P32	0.499149	0.119091	0.978087	14	10	4	11	18	10	26	14	46	29
NDUFB2	-0.385288	0.119114	0.978087	164	168	144	246	527	288	355	295	647	211
APEX1	-0.401306	0.119142	0.978087	377	405	245	369	803	373	317	439	1059	326
MCM8	-0.330363	0.119288	0.978087	360	348	325	486	1054	428	485	617	1573	438
CCR4	-0.456524	0.119334	0.978087	11	5	7	7	9	7	16	3	16	2
WRNIP1	-0.350343	0.119408	0.978087	196	238	215	281	565	308	444	358	820	269
GALNT16	-0.465433	0.119557	0.978087	10	4	6	8	18	17	8	4	45	3
USF1	0.281249	0.119579	0.978087	353	357	293	351	651	362	500	629	1461	621
SOWAHC	-0.437763	0.11959	0.978087	16	70	32	9	15	17	82	30	53	6
MECP2	0.303008	0.119654	0.978087	454	455	370	486	891	537	706	958	2154	879
JARID2	-0.376319	0.119719	0.978087	675	730	648	775	1673	1245	1336	1268	2136	821
ITGB4	0.497155	0.119774	0.978087	5	3	4	8	13	7	9	11	25	17
TCTN1	-0.415894	0.119824	0.978087	90	73	84	141	243	171	155	235	352	110
CHRNA5	-0.440246	0.119917	0.978087	44	57	41	74	159	112	108	109	243	63
ZNF425	0.462398	0.120076	0.978087	6	18	5	3	9	6	4	12	19	22
SMC6	-0.346119	0.120194	0.978087	956	973	809	1174	2046	1355	1383	1358	2535	1039
TMEM62	0.355077	0.120195	0.978087	229	165	155	211	463	292	370	464	994	439
GPR52	-0.493372	0.120427	0.978087	55	51	51	30	77	110	32	45	87	26
FLRT1	-0.454021	0.120439	0.978087	5	8	4	4	9	5	19	18	13	2
ZNF784	-0.468281	0.12052	0.978087	32	30	22	36	49	39	73	54	101	28
NCBP2	-0.357605	0.120533	0.978087	844	662	614	833	1708	617	1096	945	3084	779
KLF7	-0.411621	0.120578	0.978087	305	323	275	288	548	355	618	346	989	299
LOC100996664	-0.491886	0.120634	0.978087	7	10	19	15	24	29	22	23	30	8
RPSAP9	-0.49482	0.120847	0.978087	17	27	9	17	31	18	27	23	86	13
CDH4	0.258081	0.120997	0.978087	0	0	1	1	2	1	0	0	4	4
N4BP2L2-IT2	-0.397185	0.121226	0.978087	185	180	179	185	274	213	256	238	479	171
HIST1H2BF	-0.447201	0.121249	0.978087	882	1051	691	1408	2061	1421	822	1097	2658	849
EPX	0.485528	0.121321	0.978087	2	7	6	5	10	11	18	10	25	21
PDK3	-0.330295	0.121705	0.978087	1732	1704	1318	1872	3282	1760	2712	2466	4120	1760
JAGN1	-0.373409	0.121825	0.978087	205	193	155	189	423	189	416	313	659	208
SGPL1	0.240512	0.121927	0.978087	202	191	173	238	458	259	604	350	823	367
DPYSL2	-0.487745	0.121954	0.978087	127	284	166	207	678	147	252	343	384	153
RTN3	-0.246056	0.121969	0.978087	460	402	350	526	1021	522	1156	765	1358	530
MRPL22	-0.37731	0.122127	0.978087	105	84	70	113	170	101	98	119	286	88
GCAT	0.426281	0.122223	0.978087	73	88	67	67	198	117	74	119	255	163
CACNA2D2	0.495128	0.122269	0.978087	10	7	5	9	15	6	18	17	48	25
DUSP4	0.429652	0.122357	0.978087	1396	667	660	1004	3081	879	1478	1730	4725	2211
TBL1X	-0.424599	0.122399	0.978087	295	200	158	296	760	258	279	465	621	235
ZP3	-0.494451	0.122433	0.978087	34	26	30	34	71	36	24	120	172	26
MAPK1	-0.262829	0.122624	0.978087	965	1187	760	1294	2319	1240	1566	1671	3880	1259
UBALD1	0.491619	0.122625	0.978087	15	14	9	14	57	26	49	42	95	55
EPN1	0.479276	0.122637	0.978087	162	107	83	172	207	190	206	453	920	390
SCO1	0.279139	0.122651	0.978087	279	275	232	362	729	314	419	552	1255	545
ATP5G3	-0.271506	0.122812	0.978087	980	1095	754	1059	2475	1040	1421	1647	4016	1188
SOAT1	-0.317869	0.122912	0.978087	575	591	539	683	1573	660	863	885	1827	672
PHACTR4	-0.36849	0.12302	0.978087	335	279	217	353	711	404	368	390	791	304
RBM17	-0.419847	0.123043	0.978087	482	414	352	557	989	389	554	446	1011	388
SPACA6	0.493291	0.123158	0.978087	13	9	3	8	18	9	20	19	20	25
TJAP1	0.433665	0.12325	0.978087	151	111	94	137	292	169	214	334	881	330
ZNF577	-0.424071	0.12326	0.978087	61	92	76	72	130	71	116	140	223	71
PSAP	-0.39658	0.123437	0.978087	2222	2655	2216	2764	5274	3007	6197	3719	9449	2753
VPS13A	-0.289712	0.123462	0.978087	2184	2040	1627	2415	4495	2431	3064	2539	7261	2342
KIAA0196	-0.326303	0.123604	0.978087	337	333	240	362	685	437	354	457	1091	347
CAPN1	0.280079	0.123614	0.978087	788	748	539	886	1414	1038	1150	1491	3321	1418
YEATS2	-0.388956	0.123712	0.978087	1692	1309	1055	1722	2906	1930	1891	1556	3612	1386
DGAT1	0.422054	0.123825	0.978087	118	91	64	121	179	132	226	223	556	244
SNORA74A	-0.271251	0.123831	0.978087	345	323	284	409	965	434	548	654	9828	438
IL17B	0.156074	0.124122	0.978087	0	0	0	0	0	0	2	0	2	3
ZNF334	-0.46178	0.124291	0.978087	124	147	112	138	179	240	310	314	420	132
THADA	-0.354594	0.124323	0.978087	640	489	461	601	1220	846	664	742	1750	589
ANKRD53	0.459477	0.124347	0.978087	2	1	3	3	8	7	6	8	11	12
ANKRD7	-0.392498	0.124354	0.978087	3	4	2	6	11	1	5	2	7	0
TMEM214	0.371996	0.124381	0.978087	598	505	418	585	1030	616	664	1219	2885	1123
SPEN	-0.31912	0.124395	0.978087	1646	1382	1147	1774	2982	1753	1653	1990	4208	1549
SNORD26	0.461536	0.124532	0.978087	30	22	29	53	61	35	40	85	157	81
ZNF212	-0.346985	0.124579	0.978087	73	88	80	86	176	102	115	140	330	92
DIAPH3-AS1	-0.391684	0.124624	0.978087	4	5	0	6	7	10	2	3	19	0
NUDT16L1	0.404212	0.124833	0.978087	104	109	86	109	224	118	237	238	579	250
ZFYVE28	0.478667	0.12486	0.978087	11	15	6	17	21	17	38	9	112	48
MRTO4	-0.373542	0.125096	0.978087	276	191	199	270	641	312	308	464	1303	278
NDN	0.32611	0.125106	0.978087	2	2	1	5	14	0	1	0	23	14
LINC00163	0.183249	0.125276	0.978087	0	0	0	0	1	0	1	0	4	3
EFEMP2	0.425528	0.125333	0.978087	106	75	64	110	115	122	110	167	431	192
NT5C3B	-0.427512	0.125401	0.978087	156	148	171	175	309	223	378	234	475	165
PEX5L	0.471953	0.125414	0.978087	84	17	16	68	139	117	126	117	52	184
TCFL5	-0.490942	0.125428	0.978087	463	576	225	359	425	169	317	258	945	204
GDAP2	0.275281	0.125492	0.978087	641	448	427	548	1225	511	740	965	1824	929
LRRC20	-0.472922	0.125511	0.978087	51	67	44	85	148	83	92	64	115	49
NHP2	-0.236357	0.125634	0.978087	388	394	269	462	855	431	526	611	1402	460
LIN7B	0.462826	0.125641	0.978087	7	4	6	1	13	5	15	5	27	19
WHRN	0.484352	0.125675	0.978087	11	12	8	14	23	20	23	13	39	30
FZD2	-0.390361	0.125677	0.978087	2	6	0	2	13	5	5	4	10	0
TBC1D10C	0.343546	0.125776	0.978087	291	331	195	329	500	398	405	628	1208	576
RAD51C	-0.363433	0.125793	0.978087	130	116	99	151	250	182	183	168	360	130
SSBP1	-0.244502	0.125887	0.978087	567	485	396	662	1312	562	750	897	1946	645
LINC01560	-0.474083	0.125986	0.978087	35	28	27	32	57	66	32	55	103	27
ARSI	0.209637	0.126089	0.978087	0	0	0	0	0	1	1	2	1	3
DNAJC5B	-0.489618	0.126178	0.978087	35	63	29	51	125	106	31	122	234	39
PSMB5	-0.360782	0.126385	0.978087	533	495	383	524	1149	443	859	582	1662	510
CD163L1	-0.409008	0.126389	0.978087	34	16	3	39	46	7	67	6	219	3
ERMP1	-0.407967	0.1264	0.978087	943	737	669	924	2296	817	1335	975	1930	794
PKIA	-0.392514	0.126425	0.978087	118	115	75	128	193	96	151	143	264	99
ANKRD44-IT1	-0.432554	0.126502	0.978087	84	79	80	83	125	81	69	111	216	67
RNU6ATAC	-0.487451	0.126542	0.978087	27	17	18	17	63	15	23	37	182	15
DDX20	0.329639	0.126602	0.978087	292	238	164	247	601	282	298	434	1116	470
UBE2L6	-0.377638	0.126602	0.978087	995	744	677	1036	2467	1083	1722	1101	2840	955
AMOT	-0.3917	0.126618	0.978087	95	82	56	9	102	11	9	10	235	1
SENP3-EIF4A1	0.473292	0.126643	0.978087	7	7	8	4	5	15	20	13	35	26
PRUNE2	-0.423196	0.126854	0.978087	12	29	40	20	11	40	4	18	63	4
LINC00494	-0.487245	0.126936	0.978087	68	134	91	97	187	204	182	256	89	68
ANKRD42	0.393499	0.12694	0.978087	101	87	68	65	146	74	128	131	358	164
HHLA3	-0.459063	0.127004	0.978087	28	25	20	27	76	43	55	48	80	26
OSR2	-0.406571	0.127085	0.978087	8	11	1	8	22	23	28	3	13	1
KRAS	0.42914	0.127104	0.978087	344	214	192	334	672	164	397	569	792	567
INTS12	-0.336635	0.127108	0.978087	196	171	157	191	466	194	280	255	548	197
LYPLA2	0.386977	0.127161	0.978087	257	247	186	264	517	288	445	510	1527	558
PTGES3L	-0.419747	0.127292	0.978087	12	6	0	5	12	9	4	5	27	1
SNORD18C	-0.488341	0.127306	0.978087	15	13	15	12	24	17	16	12	71	9
SUN2	0.356652	0.127426	0.978087	1003	966	633	1118	1928	1429	1505	2202	5060	2068
LOC143666	-0.449253	0.127527	0.978087	5	10	3	10	7	11	7	7	13	2
ATP5E	-0.486654	0.127634	0.978087	10	20	4	18	29	13	23	19	77	9
RBMS3-AS1	0.180566	0.127744	0.978087	1	0	1	0	0	0	1	0	0	3
GPN2	0.370137	0.12778	0.978087	143	128	108	142	259	140	258	291	685	288
PPARA	0.294389	0.1278	0.978087	756	554	516	757	1459	586	908	1317	2475	1187
PCNX3	0.455821	0.127806	0.978087	311	341	176	305	503	390	625	876	1933	810
EFCAB14	0.254815	0.127902	0.978087	1667	1462	1309	1607	3451	1629	2193	3110	6675	2796
TMOD4	0.487711	0.127907	0.978087	16	16	6	18	11	13	13	16	53	32
CASC19	-0.458586	0.127972	0.978087	6	10	11	8	13	13	3	11	19	3
PRCAT47	0.445106	0.127975	0.978087	2	5	1	12	6	7	6	6	11	15
CLYBL	-0.459565	0.128196	0.978087	48	36	47	44	113	49	48	50	109	36
ZNF511	0.339886	0.128235	0.978087	68	68	55	95	198	99	125	160	323	157
PCBD1	-0.373625	0.128309	0.978087	207	176	174	238	555	211	411	287	696	222
HERC4	-0.373303	0.128359	0.978087	1029	891	759	980	1886	1137	1177	1251	1958	899
ST7	-0.353654	0.128517	0.978087	270	248	232	235	459	296	338	298	771	252
CALR3	0.422094	0.128551	0.978087	0	2	3	3	7	3	7	3	9	10
CRIP3	-0.472501	0.128568	0.978087	17	29	40	50	78	109	40	24	83	19
PCSK4	0.422654	0.128594	0.978087	11	6	2	12	6	16	12	60	18	40
BROX	0.312474	0.128594	0.978087	542	434	363	495	935	382	556	846	1586	810
GPATCH3	0.375529	0.128636	0.978087	81	70	62	69	151	108	159	151	328	164
CHRNG	0.441189	0.128668	0.978087	39	23	14	32	47	25	36	55	100	58
COL6A6	-0.486702	0.128704	0.978087	10	8	12	12	23	23	15	23	33	8
XYLB	-0.486576	0.128787	0.978087	12	14	8	16	21	21	34	39	53	11
AKAP7	0.486463	0.12879	0.978087	24	10	16	43	58	68	45	32	82	77
HNRNPM	-0.312768	0.129067	0.978087	541	556	451	609	1181	673	701	720	1555	586
BTLA	-0.352021	0.129178	0.978087	1579	1621	1301	1557	2883	1656	1718	2153	3626	1496
ASIC4	0.29122	0.129209	0.978087	2	0	0	0	3	0	2	4	11	7
TRAF7	0.273928	0.129216	0.978087	568	508	373	610	1047	583	777	930	2457	957
DYNLL2	-0.434436	0.129236	0.978087	117	104	111	147	344	115	185	118	353	110
ZNF33BP1	0.455849	0.129298	0.978087	4	3	6	7	5	2	6	14	13	15
SEC23A	0.286543	0.129341	0.978087	1407	1261	1229	1538	3076	1171	1987	2299	4959	2422
KATNB1	0.384622	0.129349	0.978087	127	139	83	145	263	153	201	324	666	284
SYNJ2-IT1	0.290936	0.12943	0.978087	1	2	0	1	1	1	1	0	2	4
ANKH	-0.382888	0.129487	0.978087	248	198	221	225	564	426	397	359	884	263
INPP4B	-0.441656	0.129534	0.978087	21	8	7	17	49	70	125	62	158	11
LOC728743	0.400857	0.129536	0.978087	86	109	59	101	152	110	115	197	240	179
C11orf74	-0.463865	0.129712	0.978087	82	18	33	17	64	27	17	25	78	13
SNORA47	-0.484571	0.129717	0.978087	23	19	11	18	53	23	40	22	129	16
GFI1	0.461193	0.129832	0.978087	292	97	120	154	449	203	166	403	766	418
CHRM4	0.408441	0.129859	0.978087	6	1	5	6	21	12	6	60	22	37
ANXA4	-0.359411	0.129917	0.978087	265	259	190	296	618	307	267	369	690	258
DNAJC4	0.354073	0.129962	0.978087	140	155	130	182	258	190	253	329	731	317
DDIT4L	-0.394117	0.130022	0.978087	9	6	11	14	116	7	31	22	6	1
SMARCD3	0.435903	0.130026	0.978087	56	39	52	56	101	50	63	115	290	120
KCNA6	-0.46015	0.130187	0.978087	21	50	15	66	86	150	61	50	60	20
MFSD9	-0.322559	0.130205	0.978087	89	72	61	98	175	92	145	152	317	95
SV2A	-0.477102	0.130266	0.978087	47	64	49	43	106	89	169	85	167	49
MIR8082	0.182023	0.130279	0.978087	0	0	0	1	0	1	0	0	3	3
NPRL2	0.337912	0.130318	0.978087	244	217	184	275	501	220	371	501	1156	471
LOC101927587	0.137012	0.130419	0.978087	0	0	0	0	0	1	0	0	1	2
ABRACL	-0.331453	0.130443	0.978087	438	426	350	546	916	388	466	614	1427	446
TBC1D13	0.322533	0.130456	0.978087	150	151	151	149	302	223	246	309	618	306
PATZ1	-0.324983	0.13052	0.978087	217	249	205	238	448	271	308	345	638	243
ATP6V1F	0.233623	0.130544	0.978087	320	280	254	371	682	331	464	614	1217	548
ADSS	-0.253115	0.130547	0.978087	483	483	386	520	994	478	710	725	1470	545
USP49	0.286133	0.130669	0.978087	220	248	195	215	460	291	324	383	931	415
COL7A1	0.48242	0.130742	0.978087	84	43	43	72	200	73	199	163	614	233
MYH11	-0.467221	0.130829	0.978087	57	79	46	70	133	90	62	63	127	48
LACE1	-0.388504	0.130861	0.978087	81	67	64	92	167	136	125	153	237	85
MBTPS1	-0.299533	0.131018	0.978087	482	414	358	517	909	572	639	553	1491	495
DKC1	-0.319603	0.13102	0.978087	583	519	431	605	1429	594	693	698	1880	594
ASXL2	-0.363821	0.131042	0.978087	456	449	401	481	1034	627	634	594	1136	468
PSMD14	-0.295862	0.13118	0.978087	796	601	530	854	1813	684	1102	1115	2291	804
HSPA8	-0.301183	0.131184	0.978087	12666	10657	7927	14061	27322	11805	20621	17899	34955	13076
TMEM25	-0.406771	0.131308	0.978087	68	50	26	52	115	65	72	108	174	52
RMND1	-0.326798	0.131333	0.978087	224	163	149	199	420	169	256	251	601	195
VEGFB	0.418922	0.131383	0.978087	291	293	260	337	557	396	445	828	1917	739
ADAMTS12	-0.408526	0.131519	0.978087	148	375	333	224	658	811	751	147	172	50
FRMD3	-0.470883	0.131573	0.978087	14	7	17	33	89	61	66	39	70	15
IQCG	-0.479671	0.131605	0.978087	36	30	37	78	73	59	48	57	73	30
INSIG2	-0.432749	0.131807	0.978087	911	605	513	854	1436	624	709	734	1360	570
FOXD3-AS1	0.208596	0.131828	0.978087	0	0	0	0	3	0	4	0	7	6
JUND	0.437731	0.131883	0.978087	216	203	111	181	338	226	358	520	1147	475
CSNK1A1P1	-0.381584	0.131953	0.978087	3	2	2	5	8	1	2	3	13	0
ATG2A	0.465708	0.13199	0.978087	149	161	108	175	272	222	420	551	1000	478
REC114	0.368784	0.132008	0.978087	9	3	2	2	4	7	1	8	1	14
LOC102724323	-0.481787	0.132106	0.978087	11	16	9	24	19	13	37	32	44	10
WNT2	0.437714	0.132241	0.978087	39	16	3	9	11	8	14	52	54	52
TMEM2	0.471208	0.132252	0.978087	173	143	28	229	142	181	81	72	242	320
FSCN1	0.459864	0.132286	0.978087	791	1114	596	1037	1493	1230	2358	2571	6257	2642
CWC27	-0.420085	0.132293	0.978087	308	274	200	313	770	306	352	291	629	251
ST6GALNAC6	0.323835	0.132362	0.978087	566	593	432	581	1034	558	1046	990	2514	1076
TAF7	0.383662	0.132394	0.978087	583	600	486	835	1217	770	1512	944	2242	1335
TLR9	-0.460695	0.132428	0.978087	71	40	32	41	119	65	38	98	221	43
ARPC3	-0.284054	0.13252	0.978087	1806	1466	1357	1886	3449	1543	2322	2153	5253	1794
FAM66D	0.309514	0.132573	0.978087	0	0	3	0	8	3	1	6	3	9
METTL3	-0.192358	0.132577	0.978087	542	509	408	621	1102	655	738	874	1843	659
P3H1	0.326062	0.132608	0.978087	367	266	230	296	600	286	480	523	1407	570
SLC1A1	-0.303228	0.132611	0.978087	478	406	294	408	730	445	603	775	1159	446
PWWP2B	0.432405	0.132619	0.978087	8	3	3	18	32	49	43	60	55	67
NIFK-AS1	-0.44876	0.132645	0.978087	42	43	28	56	103	72	42	60	124	38
PSMD1	-0.241006	0.13283	0.978087	752	683	579	861	1683	856	1049	1020	2579	870
TBC1D30	-0.407061	0.132931	0.978087	10	30	14	33	25	21	64	5	10	3
GRIA3	-0.480768	0.132933	0.978087	29	11	19	21	46	46	24	39	56	16
HPDL	-0.478999	0.132941	0.978087	23	34	11	36	74	41	38	96	93	24
CCNDBP1	0.288859	0.133107	0.978087	662	643	514	693	1182	561	1045	1014	2425	1120
ADCY1	-0.424886	0.133137	0.978087	25	5	74	15	36	38	110	50	65	9
SMAD5	0.336218	0.133147	0.978087	696	549	473	704	1497	645	692	1421	2486	1203
IGSF8	0.425061	0.133152	0.978087	136	86	70	126	169	140	154	251	620	250
KLC4	0.318521	0.133181	0.978087	169	177	148	172	330	180	279	374	721	332
GRM2	0.136364	0.133237	0.978087	0	0	0	1	0	0	0	0	1	2
MIR6836	0.136364	0.133237	0.978087	0	0	0	1	0	0	0	0	1	2
BAHD1	0.388108	0.13326	0.978087	209	186	177	195	440	293	358	434	1253	472
SIN3B	0.346784	0.133274	0.978087	275	285	228	339	558	443	476	606	1528	618
MTSS1	0.479293	0.133307	0.978087	46	72	53	39	62	30	42	112	126	116
CHMP2B	0.311483	0.133366	0.978087	354	285	287	407	768	330	442	709	1478	643
CWC15	0.276794	0.133439	0.978087	558	540	410	672	1189	504	790	1030	2315	990
IDH1	-0.330017	0.133439	0.978087	533	531	417	617	1195	665	854	824	1303	578
NFATC1	0.379001	0.133503	0.978087	230	247	146	267	554	318	261	549	1108	498
LOC100270804	-0.450543	0.133519	0.978087	33	31	32	29	72	43	58	103	136	34
FCRLA	-0.462032	0.133588	0.978087	463	960	949	958	968	965	1737	1537	2676	729
SMIM1	0.428308	0.133599	0.978087	7	2	1	2	9	1	7	10	21	14
DCAF4	0.437946	0.133613	0.978087	63	91	69	113	207	170	159	232	548	242
NPIPB6	0.396129	0.133754	0.978087	3	2	2	3	3	2	1	2	5	7
C1orf228	-0.474365	0.133755	0.978087	16	19	8	5	32	34	24	29	39	9
CSGALNACT1	0.362261	0.133791	0.978087	7	0	2	14	7	13	7	1	6	21
PGRMC1	0.277597	0.133876	0.978087	173	174	143	194	405	175	277	361	676	324
NUP98	0.218667	0.133907	0.978087	1852	1635	1412	2025	4065	2115	2656	3346	8011	3164
POMT1	0.32669	0.133954	0.978087	228	195	158	224	353	281	322	430	959	410
ACAD9	-0.390266	0.133961	0.978087	219	273	173	279	570	388	244	352	851	247
NDUFS2	-0.294334	0.134064	0.978087	657	636	442	710	1447	718	872	778	2306	699
LOX	0.480018	0.134097	0.978087	5	15	10	14	22	11	9	28	51	31
HERC2P2	-0.453319	0.134164	0.978087	235	308	186	441	746	288	808	703	819	293
TMC6	0.438171	0.134231	0.978087	1005	924	574	1223	1818	1609	2078	3141	5392	2631
TANGO6	-0.296961	0.134272	0.978087	173	198	165	204	425	247	297	287	792	225
ATXN2	-0.325346	0.134295	0.978087	365	346	308	360	713	374	436	455	944	358
GATB	-0.307063	0.134296	0.978087	216	193	174	201	421	268	309	369	579	229
SPHK2	0.410369	0.134478	0.978087	94	89	57	88	144	130	143	198	482	201
ROPN1B	0.295746	0.134551	0.978087	2	0	1	0	3	1	0	3	3	5
SRD5A1	0.373287	0.134745	0.978087	136	139	132	183	277	128	228	325	704	306
TSC22D1-AS1	-0.377055	0.134768	0.978087	2	2	5	2	2	4	3	10	25	0
ACTR1B	0.272253	0.134778	0.978087	800	788	552	817	1649	730	1089	1447	3297	1367
LOC105371795	0.352374	0.134799	0.978087	2	0	1	2	1	2	2	7	4	7
MIR1243	0.263125	0.1348	0.978087	0	1	0	2	0	1	2	1	1	4
IL10RB-AS1	-0.475164	0.134839	0.978087	26	20	13	27	30	22	26	29	40	14
TLE4	0.460144	0.13484	0.978087	123	161	50	151	355	161	175	403	398	328
ZGPAT	0.433335	0.134905	0.978087	90	110	69	107	158	137	189	227	629	247
TUBA1B	-0.359491	0.134947	0.978087	4159	4539	2953	5491	9633	6916	4570	6744	15327	4647
POC1A	-0.437609	0.134968	0.978087	78	82	60	98	227	102	59	116	285	73
LOC104968399	-0.478724	0.135075	0.978087	17	12	6	14	15	14	20	25	34	8
MAGEH1	0.375698	0.135086	0.978087	145	163	101	173	305	127	238	274	768	306
C20orf166-AS1	0.179925	0.135187	0.978087	1	0	0	1	0	0	0	0	3	3
CMSS1	-0.392915	0.135198	0.978087	157	123	87	148	375	148	224	157	412	134
STX18-AS1	-0.40811	0.135249	0.978087	43	30	27	47	73	60	68	70	146	40
MATN1-AS1	0.451657	0.135321	0.978087	35	26	25	28	84	46	52	73	223	87
PNPLA3	-0.476458	0.135327	0.978087	18	13	11	25	30	18	6	35	69	10
PPFIBP2	-0.35609	0.135367	0.978087	619	498	393	749	955	597	664	638	1599	537
NOMO2	-0.423114	0.135389	0.978087	290	168	271	234	489	221	288	258	700	210
TTC28-AS1	0.418184	0.135414	0.978087	65	58	64	68	106	64	48	100	217	122
ECE1	-0.425427	0.135646	0.978087	270	266	104	336	690	306	398	305	826	238
LDHB	-0.304825	0.135692	0.978087	5610	5260	4359	6259	12450	5002	8419	7056	16558	5887
UBE2I	-0.348447	0.135858	0.978087	340	322	251	371	860	368	505	388	1420	361
NDUFA2	-0.288446	0.135913	0.978087	298	300	206	319	713	372	563	565	1242	368
FAM89B	0.429046	0.135923	0.978087	72	85	40	53	91	68	89	141	273	139
LINC00969	0.477295	0.13594	0.978087	17	18	16	8	18	32	13	32	56	43
LOC285804	0.335687	0.135967	0.978087	1	2	0	2	2	2	1	1	3	5
SEC31A	0.336081	0.135985	0.978087	2629	2116	1831	2371	4561	1938	2838	4317	10668	4291
PMS1	-0.355888	0.136079	0.978087	556	487	474	573	1050	476	500	779	1436	506
PRR14	0.342092	0.136264	0.978087	135	126	87	143	225	174	210	276	591	260
HSPA5	-0.307092	0.136276	0.978087	1605	1256	929	1482	3563	1411	1622	1994	4777	1491
TM4SF20	0.321086	0.136401	0.978087	3	2	0	2	3	4	0	2	1	7
LMO7-AS1	-0.37551	0.136509	0.978087	3	3	1	3	5	3	4	3	5	0
[truncated: 18,860 more rows]
